# Supplementary material for: Domestic sewage dispersion scenarios as a subsidy to the design of urban sewage systems in the Lower Amazon River, Amapá, Brazil
Source: PeerJ. 2024 Feb 27;12:e16933. doi: 10.7717/peerj.16933 (PMC11636686; doi:10.7717/peerj.16933)
Supplement: Data S1 — CSA water discharge from the 18th of March 2019 and CNM water discharge from the 19th of March 2019 raw data. [file peerj-12-16933-s001.xlsx]

## Sheet: Tide(m) reference-CDSA station 
Tide variation- 2017							Tide variation- 2018							Tide variation- 2019 (real)				Tide variation- 2019 (real)					Tide variation- 2016					Tide variation-2019
Date-Time		Real tide	Real Tide (mean)	Predicted Tide by the model			Date-Time		Real tide	Real Tide (mean)	Predicted Tide by the model	T		Date-Time	Real tide	Real Tide (mean)		Date-Time		Real tide	Real Tide (mean)		Date-Time		Real tide	Real Tide (mean)		Date-Time	Predicted by the model
2017-03-01	00:00:00	2.182	-1.118	-1.12489			2018-05-01	00:00:00	1.484	-0.996	-1.43176	143.751		2019-07-01	2.286	-0.014		2019-08-14	00:00:00	1.859	-1.261		2016-01-01	00:00:00	2.204	-0.698		2019-01-01	1.12094
2017-03-01	00:05:00	2.166	-1.134	-1.13662			2018-05-01	00:01:00	1.482	-0.998	-1.43236	143.523		2019-07-01 01:00:00	3.262	0.962		2019-08-14	01:00:00	2.634	-0.486		2016-01-01	00:05:00	2.18	-0.722		2019-01-01 01:00:00	0.972263
2017-03-01	00:10:00	2.142	-1.158	-1.14741			2018-05-01	00:02:00	1.478	-1.002	-1.43277	142.991		2019-07-01 02:00:00	3.623	1.323		2019-08-14	02:00:00	3.495	0.375		2016-01-01	00:10:00	2.151	-0.751		2019-01-01 02:00:00	0.610278
2017-03-01	00:15:00	2.116	-1.184	-1.15708			2018-05-01	00:03:00	1.47	-1.01	-1.43298	141.88		2019-07-01 03:00:00	3.6	1.3		2019-08-14	03:00:00	3.799	0.679		2016-01-01	00:15:00	2.113	-0.789		2019-01-01 03:00:00	0.179149
2017-03-01	00:20:00	2.096	-1.204	-1.16543			2018-05-01	00:04:00	1.47	-1.01	-1.433	141.881		2019-07-01 04:00:00	3.271	0.971		2019-08-14	04:00:00	3.729	0.609		2016-01-01	00:20:00	2.083	-0.819		2019-01-01 04:00:00	-0.263317
2017-03-01	00:25:00	2.08	-1.22	-1.17225			2018-05-01	00:05:00	1.474	-1.006	-1.43282	142.428		2019-07-01 05:00:00	2.807	0.507		2019-08-14	05:00:00	3.359	0.239		2016-01-01	00:25:00	2.057	-0.845		2019-01-01 05:00:00	-0.664521
2017-03-01	00:30:00	2.073	-1.227	-1.17733			2018-05-01	00:06:00	1.472	-1.008	-1.43244	142.107		2019-07-01 06:00:00	2.366	0.066		2019-08-14	06:00:00	2.895	-0.225		2016-01-01	00:30:00	2.031	ca		2019-01-01 06:00:00	-0.998797
2017-03-01	00:35:00	2.058	-1.242	-1.18043			2018-05-01	00:07:00	1.472	-1.008	-1.43186	142.049		2019-07-01 07:00:00	2.004	-0.296		2019-08-14	07:00:00	2.473	-0.647		2016-01-01	00:35:00	1.996	-0.906		2019-01-01 07:00:00	-1.28411
2017-03-01	00:40:00	2.043	-1.257	-1.18131			2018-05-01	00:08:00	1.462	-1.018	-1.43107	140.576		2019-07-01 08:00:00	1.748	-0.552		2019-08-14	08:00:00	2.139	-0.981		2016-01-01	00:40:00	1.968	-0.934		2019-01-01 08:00:00	-1.328
2017-03-01	00:45:00	2.041	-1.259	-1.17973			2018-05-01	00:09:00	1.462	-1.018	-1.43007	140.479		2019-07-01 09:00:00	1.502	-0.798		2019-08-14	09:00:00	1.889	-1.231		2016-01-01	00:45:00	1.938	-0.964		2019-01-01 09:00:00	-0.871336
2017-03-01	00:50:00	2.03	-1.27	-1.17544			2018-05-01	00:10:00	1.469	-1.011	-1.42887	141.332		2019-07-01 10:00:00	1.359	-0.941		2019-08-14	10:00:00	1.68	-1.44		2016-01-01	00:50:00	1.911	-0.991		2019-01-01 10:00:00	-0.0670619
2017-03-01	00:55:00	2.021	-1.279	-1.16818			2018-05-01	00:11:00	1.467	-1.013	-1.42745	140.913		2019-07-01 11:00:00	1.551	-0.749		2019-08-14	11:00:00	1.611	-1.509		2016-01-01	00:55:00	1.882	-1.02		2019-01-01 11:00:00	0.665011
2017-03-01	01:00:00	2.017	-1.283	-1.15772			2018-05-01	00:12:00	1.466	-1.014	-1.42582	140.613		2019-07-01 12:00:00	2.279	-0.021		2019-08-14	12:00:00	1.959	-1.161		2016-01-01	01:00:00	1.849	-1.053		2019-01-01 12:00:00	1.07507
2017-03-01	01:05:00	2.026	-1.274	-1.1438			2018-05-01	00:13:00	1.462	-1.018	-1.42397	139.879		2019-07-01 13:00:00	3.307	1.007		2019-08-14	13:00:00	2.806	-0.314		2016-01-01	01:05:00	1.827	-1.075		2019-01-01 13:00:00	1.10388
2017-03-01	01:10:00	2.034	-1.266	-1.12621			2018-05-01	00:14:00	1.464	-1.016	-1.42191	139.951		2019-07-01 14:00:00	3.724	1.424		2019-08-14	14:00:00	3.666	0.546		2016-01-01	01:10:00	1.806	-1.096		2019-01-01 14:00:00	0.825816
2017-03-01	01:15:00	2.045	-1.255	-1.10472			2018-05-01	00:15:00	1.462	-1.018	-1.41962	139.452		2019-07-01 15:00:00	3.725	1.425		2019-08-14	15:00:00	3.961	0.841		2016-01-01	01:15:00	1.784	-1.118		2019-01-01 15:00:00	0.409541
2017-03-01	01:20:00	2.069	-1.231	-1.07912			2018-05-01	00:16:00	1.462	-1.018	-1.41712	139.207		2019-07-01 16:00:00	3.406	1.106		2019-08-14	16:00:00	3.878	0.758		2016-01-01	01:20:00	1.762	-1.14		2019-01-01 16:00:00	-0.0388713
2017-03-01	01:25:00	2.097	-1.203	-1.04924			2018-05-01	00:17:00	1.462	-1.018	-1.4144	138.939		2019-07-01 17:00:00	2.934	0.634		2019-08-14	17:00:00	3.496	0.376		2016-01-01	01:25:00	1.738	-1.164		2019-01-01 17:00:00	-0.451694
2017-03-01	01:30:00	2.135	-1.165	-1.01492			2018-05-01	00:18:00	1.466	-1.014	-1.41145	139.196		2019-07-01 18:00:00	2.476	0.176		2019-08-14	18:00:00	3.024	-0.096		2016-01-01	01:30:00	1.712	-1.19		2019-01-01 18:00:00	-0.776433
2017-03-01	01:35:00	2.173	-1.127	-0.976029			2018-05-01	00:19:00	1.466	-1.014	-1.40828	138.883		2019-07-01 19:00:00	2.081	-0.219		2019-08-14	19:00:00	2.577	-0.543		2016-01-01	01:35:00	1.683	-1.219		2019-01-01 19:00:00	-1.07263
2017-03-01	01:40:00	2.217	-1.083	-0.932468			2018-05-01	00:20:00	1.468	-1.012	-1.40488	138.822		2019-07-01 20:00:00	1.801	-0.499		2019-08-14	20:00:00	2.224	-0.896		2016-01-01	01:40:00	1.663	-1.239		2019-01-01 20:00:00	-1.26684
2017-03-01	01:45:00	2.27	-1.03	-0.884173			2018-05-01	00:21:00	1.468	-1.012	-1.40125	138.464		2019-07-01 21:00:00	1.54	-0.76		2019-08-14	21:00:00	1.973	-1.147		2016-01-01	01:45:00	1.635	-1.267		2019-01-01 21:00:00	-1.03232
2017-03-01	01:50:00	2.325	-0.975	-0.831116			2018-05-01	00:22:00	1.468	-1.012	-1.3974	138.083		2019-07-01 22:00:00	1.321	-0.979		2019-08-14	22:00:00	1.741	-1.379		2016-01-01	01:50:00	1.621	-1.281		2019-01-01 22:00:00	-0.312408
2017-03-01	01:55:00	2.384	-0.916	-0.77331			2018-05-01	00:23:00	1.476	-1.004	-1.39331	138.776		2019-07-01 23:00:00	1.246	-1.054		2019-08-14	23:00:00	1.561	-1.559		2016-01-01	01:55:00	1.587	-1.315		2019-01-01 23:00:00	0.495922
2017-03-01	02:00:00	2.441	-0.859	-0.710809			2018-05-01	00:24:00	1.479	-1.001	-1.38899	138.761		2019-07-02	1.657	-0.643		2019-08-15	00:00:00	1.665	-1.455		2016-01-01	02:00:00	1.566	-1.336		2019-01-02	1.0382
2017-03-01	02:05:00	2.507	-0.793	-0.643708			2018-05-01	00:25:00	1.469	-1.011	-1.38444	136.938		2019-07-02 01:00:00	2.562	0.262		2019-08-15	01:00:00	2.251	-0.869		2016-01-01	02:05:00	1.545	-1.357		2019-01-02 01:00:00	1.2065
2017-03-01	02:10:00	2.578	-0.722	-0.57215			2018-05-01	00:26:00	1.471	-1.009	-1.37966	136.735		2019-07-02 02:00:00	3.462	1.162		2019-08-15	02:00:00	3.236	0.116		2016-01-01	02:10:00	1.52	-1.382		2019-01-02 02:00:00	1.0256
2017-03-01	02:15:00	2.651	-0.649	-0.496321			2018-05-01	00:27:00	1.475	-1.005	-1.37464	136.78		2019-07-02 03:00:00	3.716	1.416		2019-08-15	03:00:00	3.826	0.706		2016-01-01	02:15:00	1.498	-1.404		2019-01-02 03:00:00	0.643305
2017-03-01	02:20:00	2.731	-0.569	-0.416449			2018-05-01	00:28:00	1.489	-0.991	-1.36939	138.183		2019-07-02 04:00:00	3.578	1.278		2019-08-15	04:00:00	3.943	0.823		2016-01-01	02:20:00	1.48	-1.422		2019-01-02 04:00:00	0.197557
2017-03-01	02:25:00	2.833	-0.467	-0.33281			2018-05-01	00:29:00	1.491	-0.989	-1.3639	137.907		2019-07-02 05:00:00	3.211	0.911		2019-08-15	05:00:00	3.708	0.588		2016-01-01	02:25:00	1.467	-1.435		2019-01-02 05:00:00	-0.262932
2017-03-01	02:30:00	2.942	-0.358	-0.245719			2018-05-01	00:30:00	1.479	-1.001	-1.35818	135.682		2019-07-02 06:00:00	2.699	0.399		2019-08-15	06:00:00	3.246	0.126		2016-01-01	02:30:00	1.438	-1.464		2019-01-02 06:00:00	-0.670366
2017-03-01	02:35:00	3.053	-0.247	-0.155531			2018-05-01	00:31:00	1.479	-1.001	-1.35222	135.087		2019-07-02 07:00:00	2.252	-0.048		2019-08-15	07:00:00	2.779	-0.341		2016-01-01	02:35:00	1.422	-1.48		2019-01-02 07:00:00	-1.03028
2017-03-01	02:40:00	3.15	-0.15	-0.06264			2018-05-01	00:32:00	1.484	-0.996	-1.34602	135.143		2019-07-02 08:00:00	1.894	-0.406		2019-08-15	08:00:00	2.379	-0.741		2016-01-01	02:40:00	1.406	-1.496		2019-01-02 08:00:00	-1.37977
2017-03-01	02:45:00	3.243	-0.057	0.032529			2018-05-01	00:33:00	1.501	-0.979	-1.33958	136.832		2019-07-02 09:00:00	1.636	-0.664		2019-08-15	09:00:00	2.075	-1.045		2016-01-01	02:45:00	1.395	-1.507		2019-01-02 09:00:00	-1.46019
2017-03-01	02:50:00	3.346	0.046	0.12952			2018-05-01	00:34:00	1.503	-0.977	-1.33291	136.429		2019-07-02 10:00:00	1.415	-0.885		2019-08-15	10:00:00	1.839	-1.281		2016-01-01	02:50:00	1.388	-1.514		2019-01-02 10:00:00	-0.960798
2017-03-01	02:55:00	3.473	0.173	0.227851			2018-05-01	00:35:00	1.493	-0.987	-1.32599	134.346		2019-07-02 11:00:00	1.322	-0.978		2019-08-15	11:00:00	1.662	-1.458		2016-01-01	02:55:00	1.373	-1.529		2019-01-02 11:00:00	-0.0661835
2017-03-01	03:00:00	3.615	0.315	0.327022			2018-05-01	00:36:00	1.495	-0.985	-1.31884	133.893		2019-07-02 12:00:00	1.725	-0.575		2019-08-15	12:00:00	1.716	-1.404		2016-01-01	03:00:00	1.352	-1.55		2019-01-02 12:00:00	0.740772
2017-03-01	03:05:00	3.742	0.442	0.426517			2018-05-01	00:37:00	1.498	-0.982	-1.31145	133.549		2019-07-02 13:00:00	2.675	0.375		2019-08-15	13:00:00	2.29	-0.83		2016-01-01	03:05:00	1.348	-1.554		2019-01-02 13:00:00	1.16347
2017-03-01	03:10:00	3.868	0.568	0.525812			2018-05-01	00:38:00	1.517	-0.963	-1.30382	135.392		2019-07-02 14:00:00	3.645	1.345		2019-08-15	14:00:00	3.272	0.152		2016-01-01	03:10:00	1.34	-1.562		2019-01-02 14:00:00	1.15532
2017-03-01	03:15:00	4.01	0.71	0.624377			2018-05-01	00:39:00	1.522	-0.958	-1.29595	135.277		2019-07-02 15:00:00	3.881	1.581		2019-08-15	15:00:00	3.904	0.784		2016-01-01	03:15:00	1.336	-1.566		2019-01-02 15:00:00	0.845969
2017-03-01	03:20:00	4.138	0.838	0.721688			2018-05-01	00:40:00	1.507	-0.973	-1.28784	132.358		2019-07-02 16:00:00	3.751	1.451		2019-08-15	16:00:00	4.027	0.907		2016-01-01	03:20:00	1.34	-1.562		2019-01-02 16:00:00	0.413919
2017-03-01	03:25:00	4.259	0.959	0.817229			2018-05-01	00:41:00	1.51	-0.97	-1.2795	131.907		2019-07-02 17:00:00	3.361	1.061		2019-08-15	17:00:00	3.81	0.69		2016-01-01	03:25:00	1.327	-1.575		2019-01-02 17:00:00	-0.0494512
2017-03-01	03:30:00	4.366	1.066	0.910497			2018-05-01	00:42:00	1.514	-0.966	-1.27091	131.564		2019-07-02 18:00:00	2.876	0.576		2019-08-15	18:00:00	3.381	0.261		2016-01-01	03:30:00	1.333	-1.569		2019-01-02 18:00:00	-0.460085
2017-03-01	03:35:00	4.468	1.168	1.00101			2018-05-01	00:43:00	1.543	-0.937	-1.26209	134.695		2019-07-02 19:00:00	2.463	0.163		2019-08-15	19:00:00	2.896	-0.224		2016-01-01	03:35:00	1.328	-1.574		2019-01-02 19:00:00	-0.781584
2017-03-01	03:40:00	4.563	1.263	1.08832			2018-05-01	00:44:00	1.55	-0.93	-1.25303	134.734		2019-07-02 20:00:00	1.993	-0.307		2019-08-15	20:00:00	2.492	-0.628		2016-01-01	03:40:00	1.325	-1.577		2019-01-02 20:00:00	-1.10694
2017-03-01	03:45:00	4.637	1.337	1.17198			2018-05-01	00:45:00	1.529	-0.951	-1.24373	130.782		2019-07-02 21:00:00	1.766	-0.534		2019-08-15	21:00:00	2.156	-0.964		2016-01-01	03:45:00	1.332	-1.57		2019-01-02 21:00:00	-1.31408
2017-03-01	03:50:00	4.696	1.396	1.25163			2018-05-01	00:46:00	1.535	-0.945	-1.2342	130.603		2019-07-02 22:00:00	1.487	-0.813		2019-08-15	22:00:00	1.912	-1.208		2016-01-01	03:50:00	1.334	-1.568		2019-01-02 22:00:00	-1.0187
2017-03-01	03:55:00	4.745	1.445	1.3269			2018-05-01	00:47:00	1.539	-0.941	-1.22443	130.12		2019-07-02 23:00:00	1.281	-1.019		2019-08-15	23:00:00	1.674	-1.446		2016-01-01	03:55:00	1.347	-1.555		2019-01-02 23:00:00	-0.201555
2017-03-01	04:00:00	4.806	1.506	1.39749			2018-05-01	00:48:00	1.579	-0.901	-1.21443	134.787		2019-07-03	1.306	-0.994		2019-08-16	00:00:00	1.569	-1.551		2016-01-01	04:00:00	1.372	-1.53		2019-01-03	0.670783
2017-03-01	04:05:00	4.846	1.546	1.46313			2018-05-01	00:49:00	1.585	-0.895	-1.20419	134.547		2019-07-03 01:00:00	1.973	-0.327		2019-08-16	01:00:00	1.91	-1.21		2016-01-01	04:05:00	1.385	-1.517		2019-01-03 01:00:00	1.20533
2017-03-01	04:10:00	4.878	1.578	1.52361			2018-05-01	00:50:00	1.557	-0.923	-1.19373	129.331		2019-07-03 02:00:00	3.096	0.796		2019-08-16	02:00:00	2.76	-0.36		2016-01-01	04:10:00	1.409	-1.493		2019-01-03 02:00:00	1.30085
2017-03-01	04:15:00	4.898	1.598	1.57877			2018-05-01	00:51:00	1.564	-0.916	-1.18302	129.151		2019-07-03 03:00:00	3.788	1.488		2019-08-16	03:00:00	3.7	0.58		2016-01-01	04:15:00	1.428	-1.474		2019-01-03 03:00:00	1.04444
2017-03-01	04:20:00	4.92	1.62	1.62847			2018-05-01	00:52:00	1.571	-0.909	-1.17209	128.943		2019-07-03 04:00:00	3.867	1.567		2019-08-16	04:00:00	3.993	0.873		2016-01-01	04:20:00	1.464	-1.438		2019-01-03 04:00:00	0.625033
2017-03-01	04:25:00	4.949	1.649	1.67267			2018-05-01	00:53:00	1.621	-0.859	-1.16093	135.149		2019-07-03 05:00:00	3.642	1.342		2019-08-16	05:00:00	3.923	0.803		2016-01-01	04:25:00	1.498	-1.404		2019-01-03 05:00:00	0.159869
2017-03-01	04:30:00	4.963	1.663	1.71133			2018-05-01	00:54:00	1.63	-0.85	-1.14955	135.241		2019-07-03 06:00:00	3.174	0.874		2019-08-16	06:00:00	3.573	0.453		2016-01-01	04:30:00	1.524	-1.378		2019-01-03 06:00:00	-0.303546
2017-03-01	04:35:00	4.977	1.677	1.74447			2018-05-01	00:55:00	1.594	-0.886	-1.13793	128.435		2019-07-03 07:00:00	2.668	0.368		2019-08-16	07:00:00	3.073	-0.047		2016-01-01	04:35:00	1.57	-1.332		2019-01-03 07:00:00	-0.696588
2017-03-01	04:40:00	4.997	1.697	1.77216			2018-05-01	00:56:00	1.603	-0.877	-1.12609	128.403		2019-07-03 08:00:00	2.217	-0.083		2019-08-16	08:00:00	2.631	-0.489		2016-01-01	04:40:00	1.614	-1.288		2019-01-03 08:00:00	-1.07458
2017-03-01	04:45:00	5.01	1.71	1.79452			2018-05-01	00:57:00	1.609	-0.871	-1.11403	127.902		2019-07-03 09:00:00	1.877	-0.423		2019-08-16	09:00:00	2.255	-0.865		2016-01-01	04:45:00	1.662	-1.24		2019-01-03 09:00:00	-1.46179
2017-03-01	04:50:00	5.012	1.712	1.81167			2018-05-01	00:58:00	1.671	-0.809	-1.10174	136.186		2019-07-03 10:00:00	1.609	-0.691		2019-08-16	10:00:00	2.002	-1.118		2016-01-01	04:50:00	1.712	-1.19		2019-01-03 10:00:00	-1.50175
2017-03-01	04:55:00	5.019	1.719	1.8238			2018-05-01	00:59:00	1.682	-0.798	-1.08924	136.496		2019-07-03 11:00:00	1.394	-0.906		2019-08-16	11:00:00	1.759	-1.361		2016-01-01	04:55:00	1.768	-1.134		2019-01-03 11:00:00	-0.874792
2017-03-01	05:00:00	5.016	1.716	1.83111			2018-05-01	01:00:00	1.638	-0.842	-1.07651	127.852		2019-07-03 12:00:00	1.35	-0.95		2019-08-16	12:00:00	1.64	-1.48		2016-01-01	05:00:00	1.825	-1.077		2019-01-03 12:00:00	0.128251
2017-03-01	05:05:00	5.011	1.711	1.83383			2018-05-01	01:01:00	1.648	-0.832	-1.06357	127.833		2019-07-03 13:00:00	1.904	-0.396		2019-08-16	13:00:00	1.914	-1.206		2016-01-01	05:05:00	1.886	-1.016		2019-01-03 13:00:00	0.946016
2017-03-01	05:10:00	5.015	1.715	1.8322			2018-05-01	01:02:00	1.66	-0.82	-1.05042	128.1		2019-07-03 14:00:00	3.033	0.733		2019-08-16	14:00:00	2.762	-0.358		2016-01-01	05:10:00	1.945	-0.957		2019-01-03 14:00:00	1.293
2017-03-01	05:15:00	5.008	1.708	1.82647			2018-05-01	01:03:00	1.726	-0.754	-1.03705	137.54		2019-07-03 15:00:00	3.837	1.537		2019-08-16	15:00:00	3.706	0.586		2016-01-01	05:15:00	2.004	-0.898		2019-01-03 15:00:00	1.1919
2017-03-01	05:20:00	5.001	1.701	1.81691			2018-05-01	01:04:00	1.739	-0.741	-1.02348	138.121		2019-07-03 16:00:00	4.002	1.702		2019-08-16	16:00:00	4.054	0.934		2016-01-01	05:20:00	2.073	-0.829		2019-01-03 16:00:00	0.825138
2017-03-01	05:25:00	4.992	1.692	1.80379			2018-05-01	01:05:00	1.692	-0.788	-1.00969	128.133		2019-07-03 17:00:00	3.792	1.492		2019-08-16	17:00:00	3.978	0.858		2016-01-01	05:25:00	2.135	-0.767		2019-01-03 17:00:00	0.361611
2017-03-01	05:30:00	4.981	1.681	1.78738			2018-05-01	01:06:00	1.703	-0.777	-0.9957	128.147		2019-07-03 18:00:00	3.359	1.059		2019-08-16	18:00:00	3.644	0.524		2016-01-01	05:30:00	2.201	-0.701		2019-01-03 18:00:00	-0.114014
2017-03-01	05:35:00	4.966	1.666	1.76795			2018-05-01	01:07:00	1.715	-0.765	-0.981506	128.301		2019-07-03 19:00:00	2.847	0.547		2019-08-16	19:00:00	3.146	0.026		2016-01-01	05:35:00	2.271	-0.631		2019-01-03 19:00:00	-0.50657
2017-03-01	05:40:00	4.951	1.651	1.74573			2018-05-01	01:08:00	1.784	-0.696	-0.967111	138.953		2019-07-03 20:00:00	2.391	0.091		2019-08-16	20:00:00	2.723	-0.397		2016-01-01	05:40:00	2.343	-0.559		2019-01-03 20:00:00	-0.819615
2017-03-01	05:45:00	4.936	1.636	1.72098			2018-05-01	01:09:00	1.797	-0.683	-0.952517	139.461		2019-07-03 21:00:00	1.987	-0.313		2019-08-16	21:00:00	2.322	-0.798		2016-01-01	05:45:00	2.406	-0.496		2019-01-03 21:00:00	-1.15935
2017-03-01	05:50:00	4.915	1.615	1.69391			2018-05-01	01:10:00	1.75	-0.73	-0.937727	128.456		2019-07-03 22:00:00	1.724	-0.576		2019-08-16	22:00:00	2.047	-1.073		2016-01-01	05:50:00	2.471	-0.431		2019-01-03 22:00:00	-1.31543
2017-03-01	05:55:00	4.898	1.598	1.66474			2018-05-01	01:11:00	1.761	-0.719	-0.922744	128.337		2019-07-03 23:00:00	1.487	-0.813		2019-08-16	23:00:00	1.792	-1.328		2016-01-01	05:55:00	2.539	-0.363		2019-01-03 23:00:00	-0.874064
2017-03-01	06:00:00	4.875	1.575	1.63364			2018-05-01	01:12:00	1.771	-0.709	-0.90757	128.007		2019-07-04	1.29	-1.01		2019-08-17	00:00:00	1.61	-1.51		2016-01-01	06:00:00	2.609	-0.293		2019-01-04	0.0704512
2017-03-01	06:05:00	4.853	1.553	1.60079			2018-05-01	01:13:00	1.845	-0.635	-0.892209	140.505		2019-07-04 01:00:00	1.431	-0.869		2019-08-17	01:00:00	1.661	-1.459		2016-01-01	06:05:00	2.683	-0.219		2019-01-04 01:00:00	0.952961
2017-03-01	06:10:00	4.829	1.529	1.56633			2018-05-01	01:14:00	1.858	-0.622	-0.876662	140.943		2019-07-04 02:00:00	2.245	-0.055		2019-08-17	02:00:00	2.282	-0.838		2016-01-01	06:10:00	2.754	-0.148		2019-01-04 02:00:00	1.39096
2017-03-01	06:15:00	4.803	1.503	1.53037			2018-05-01	01:15:00	1.809	-0.671	-0.860934	128.306		2019-07-04 03:00:00	3.421	1.121		2019-08-17	03:00:00	3.276	0.156		2016-01-01	06:15:00	2.826	-0.076		2019-01-04 03:00:00	1.35637
2017-03-01	06:20:00	4.777	1.477	1.49303			2018-05-01	01:16:00	1.821	-0.659	-0.845026	128.229		2019-07-04 04:00:00	3.909	1.609		2019-08-17	04:00:00	3.897	0.777		2016-01-01	06:20:00	2.885	-0.017		2019-01-04 04:00:00	1.00922
2017-03-01	06:25:00	4.748	1.448	1.45437			2018-05-01	01:17:00	1.833	-0.647	-0.828943	128.121		2019-07-04 05:00:00	3.899	1.599		2019-08-17	05:00:00	4.006	0.886		2016-01-01	06:25:00	2.958	0.056		2019-01-04 05:00:00	0.549628
2017-03-01	06:30:00	4.722	1.422	1.41447			2018-05-01	01:18:00	1.909	-0.571	-0.812686	142.327		2019-07-04 06:00:00	3.605	1.305		2019-08-17	06:00:00	3.795	0.675		2016-01-01	06:30:00	3.022	0.12		2019-01-04 06:00:00	0.070998
2017-03-01	06:35:00	4.692	1.392	1.37336			2018-05-01	01:19:00	1.921	-0.559	-0.79626	142.444		2019-07-04 07:00:00	3.106	0.806		2019-08-17	07:00:00	3.324	0.204		2016-01-01	06:35:00	3.088	0.186		2019-01-04 07:00:00	-0.373893
2017-03-01	06:40:00	4.653	1.353	1.33108			2018-05-01	01:20:00	1.87	-0.61	-0.779667	127.814		2019-07-04 08:00:00	2.608	0.308		2019-08-17	08:00:00	2.831	-0.289		2016-01-01	06:40:00	3.155	0.253		2019-01-04 08:00:00	-0.740837
2017-03-01	06:45:00	4.614	1.314	1.28765			2018-05-01	01:21:00	1.882	-0.598	-0.76291	127.577		2019-07-04 09:00:00	2.172	-0.128		2019-08-17	09:00:00	2.433	-0.687		2016-01-01	06:45:00	3.209	0.307		2019-01-04 09:00:00	-1.13211
2017-03-01	06:50:00	4.572	1.272	1.24309			2018-05-01	01:22:00	1.895	-0.585	-0.745994	127.52		2019-07-04 10:00:00	1.847	-0.453		2019-08-17	10:00:00	2.102	-1.018		2016-01-01	06:50:00	3.254	0.352		2019-01-04 10:00:00	-1.50435
2017-03-01	06:55:00	4.532	1.232	1.19738			2018-05-01	01:23:00	1.969	-0.511	-0.728921	142.646		2019-07-04 11:00:00	1.585	-0.715		2019-08-17	11:00:00	1.855	-1.265		2016-01-01	06:55:00	3.301	0.399		2019-01-04 11:00:00	-1.40399
2017-03-01	07:00:00	4.493	1.193	1.15055			2018-05-01	01:24:00	1.981	-0.499	-0.711695	142.624		2019-07-04 12:00:00	1.39	-0.91		2019-08-17	12:00:00	1.645	-1.475		2016-01-01	07:00:00	3.343	0.441		2019-01-04 12:00:00	-0.592635
2017-03-01	07:05:00	4.45	1.15	1.10259			2018-05-01	01:25:00	1.933	-0.547	-0.694319	126.932		2019-07-04 13:00:00	1.447	-0.853		2019-08-17	13:00:00	1.621	-1.499		2016-01-01	07:05:00	3.39	0.488		2019-01-04 13:00:00	0.474565
2017-03-01	07:10:00	4.407	1.107	1.0535			2018-05-01	01:26:00	1.945	-0.535	-0.676797	126.504		2019-07-04 14:00:00	2.216	-0.084		2019-08-17	14:00:00	2.096	-1.024		2016-01-01	07:10:00	3.412	0.51		2019-01-04 14:00:00	1.20566
2017-03-01	07:15:00	4.36	1.06	1.0033			2018-05-01	01:27:00	1.957	-0.523	-0.659133	126.029		2019-07-04 15:00:00	3.456	1.156		2019-08-17	15:00:00	3.028	-0.092		2016-01-01	07:15:00	3.454	0.552		2019-01-04 15:00:00	1.40654
2017-03-01	07:20:00	4.314	1.014	0.952007			2018-05-01	01:28:00	2.038	-0.442	-0.64133	145.097		2019-07-04 16:00:00	4.007	1.707		2019-08-17	16:00:00	3.791	0.671		2016-01-01	07:20:00	3.475	0.573		2019-01-04 16:00:00	1.188
2017-03-01	07:25:00	4.272	0.972	0.899651			2018-05-01	01:29:00	2.053	-0.427	-0.623391	145.993		2019-07-04 17:00:00	4.049	1.749		2019-08-17	17:00:00	3.982	0.862		2016-01-01	07:25:00	3.493	0.591		2019-01-04 17:00:00	0.753925
2017-03-01	07:30:00	4.223	0.923	0.846273			2018-05-01	01:30:00	1.993	-0.487	-0.605321	124.296		2019-07-04 18:00:00	3.792	1.492		2019-08-17	18:00:00	3.798	0.678		2016-01-01	07:30:00	3.519	0.617		2019-01-04 18:00:00	0.255133
2017-03-01	07:35:00	4.171	0.871	0.791926			2018-05-01	01:31:00	2.007	-0.473	-0.587124	124.128		2019-07-04 19:00:00	3.291	0.991		2019-08-17	19:00:00	3.357	0.237		2016-01-01	07:35:00	3.542	0.64		2019-01-04 19:00:00	-0.218871
2017-03-01	07:40:00	4.116	0.816	0.736677			2018-05-01	01:32:00	2.022	-0.458	-0.568802	124.193		2019-07-04 20:00:00	2.792	0.492		2019-08-17	20:00:00	2.903	-0.217		2016-01-01	07:40:00	3.567	0.665		2019-01-04 20:00:00	-0.582307
2017-03-01	07:45:00	4.072	0.772	0.68061			2018-05-01	01:33:00	2.12	-0.36	-0.55036	152.878		2019-07-04 21:00:00	2.317	0.017		2019-08-17	21:00:00	2.472	-0.648		2016-01-01	07:45:00	3.585	0.683		2019-01-04 21:00:00	-0.889295
2017-03-01	07:50:00	4.029	0.729	0.623821			2018-05-01	01:34:00	2.138	-0.342	-0.531802	155.498		2019-07-04 22:00:00	1.952	-0.348		2019-08-17	22:00:00	2.13	-0.99		2016-01-01	07:50:00	3.592	0.69		2019-01-04 22:00:00	-1.21025
2017-03-01	07:55:00	3.984	0.684	0.566421			2018-05-01	01:35:00	2.069	-0.411	-0.513132	124.85		2019-07-04 23:00:00	1.676	-0.624		2019-08-17	23:00:00	1.882	-1.238		2016-01-01	07:55:00	3.61	0.708		2019-01-04 23:00:00	-1.22775
2017-03-01	08:00:00	3.933	0.633	0.508535			2018-05-01	01:36:00	2.086	-0.394	-0.494354	125.47		2019-07-05	1.449	-0.851		2019-08-18	00:00:00	1.654	-1.466		2016-01-01	08:00:00	3.632	0.73		2019-01-05	-0.577679
2017-03-01	08:05:00	3.89	0.59	0.450299			2018-05-01	01:37:00	2.104	-0.376	-0.475471	126.455		2019-07-05 01:00:00	1.29	-1.01		2019-08-18	01:00:00	1.512	-1.608		2016-01-01	08:05:00	3.642	0.74		2019-01-05 01:00:00	0.460374
2017-03-01	08:10:00	3.845	0.545	0.39186			2018-05-01	01:38:00	2.212	-0.268	-0.456487	170.331		2019-07-05 02:00:00	1.553	-0.747		2019-08-18	02:00:00	1.74	-1.38		2016-01-01	08:10:00	3.651	0.749		2019-01-05 02:00:00	1.25776
2017-03-01	08:15:00	3.795	0.495	0.333375			2018-05-01	01:39:00	2.231	-0.249	-0.437407	175.666		2019-07-05 03:00:00	2.461	0.161		2019-08-18	03:00:00	2.488	-0.632		2016-01-01	08:15:00	3.654	0.752		2019-01-05 03:00:00	1.52724
2017-03-01	08:20:00	3.753	0.453	0.275006			2018-05-01	01:40:00	2.158	-0.322	-0.418235	129.887		2019-07-05 04:00:00	3.633	1.333		2019-08-18	04:00:00	3.452	0.332		2016-01-01	08:20:00	3.655	0.753		2019-01-05 04:00:00	1.34596
2017-03-01	08:25:00	3.706	0.406	0.216923			2018-05-01	01:41:00	2.177	-0.303	-0.398975	131.675		2019-07-05 05:00:00	3.98	1.68		2019-08-18	05:00:00	3.858	0.738		2016-01-01	08:25:00	3.653	0.751		2019-01-05 05:00:00	0.915162
2017-03-01	08:30:00	3.671	0.371	0.159294			2018-05-01	01:42:00	2.195	-0.285	-0.379631	133.204		2019-07-05 06:00:00	3.899	1.599		2019-08-18	06:00:00	3.85	0.73		2016-01-01	08:30:00	3.657	0.755		2019-01-05 06:00:00	0.421192
2017-03-01	08:35:00	3.622	0.322	0.102291			2018-05-01	01:43:00	2.306	-0.174	-0.360207	207.015		2019-07-05 07:00:00	3.561	1.261		2019-08-18	07:00:00	3.508	0.388		2016-01-01	08:35:00	3.659	0.757		2019-01-05 07:00:00	-0.0555813
2017-03-01	08:40:00	3.58	0.28	0.0460805			2018-05-01	01:44:00	2.324	-0.156	-0.340706	218.401		2019-07-05 08:00:00	3.041	0.741		2019-08-18	08:00:00	3.025	-0.095		2016-01-01	08:40:00	3.657	0.755		2019-01-05 08:00:00	-0.464825
2017-03-01	08:45:00	3.536	0.236	-0.009174			2018-05-01	01:45:00	2.244	-0.236	-0.321134	136.074		2019-07-05 09:00:00	2.555	0.255		2019-08-18	09:00:00	2.573	-0.547		2016-01-01	08:45:00	3.637	0.735		2019-01-05 09:00:00	-0.809147
2017-03-01	08:50:00	3.486	0.186	-0.063317			2018-05-01	01:46:00	2.269	-0.211	-0.301495	142.889		2019-07-05 10:00:00	2.125	-0.175		2019-08-18	10:00:00	2.207	-0.913		2016-01-01	08:50:00	3.629	0.727		2019-01-05 10:00:00	-1.19926
2017-03-01	08:55:00	3.445	0.145	-0.116202			2018-05-01	01:47:00	2.29	-0.19	-0.281792	148.312		2019-07-05 11:00:00	1.818	-0.482		2019-08-18	11:00:00	1.936	-1.184		2016-01-01	08:55:00	3.616	0.714		2019-01-05 11:00:00	-1.47464
2017-03-01	09:00:00	3.398	0.098	-0.167695			2018-05-01	01:48:00	2.409	-0.071	-0.26203	369.056		2019-07-05 12:00:00	1.552	-0.748		2019-08-18	12:00:00	1.707	-1.413		2016-01-01	09:00:00	3.597	0.695		2019-01-05 12:00:00	-1.145
2017-03-01	09:05:00	3.362	0.062	-0.217674			2018-05-01	01:49:00	2.426	-0.054	-0.242213	448.542		2019-07-05 13:00:00	1.365	-0.935		2019-08-18	13:00:00	1.546	-1.574		2016-01-01	09:05:00	3.583	0.681		2019-01-05 13:00:00	-0.158533
2017-03-01	09:10:00	3.326	0.026	-0.266032			2018-05-01	01:50:00	2.351	-0.129	-0.222345	172.36		2019-07-05 14:00:00	1.511	-0.789		2019-08-18	14:00:00	1.706	-1.414		2016-01-01	09:10:00	3.569	0.667		2019-01-05 14:00:00	0.873872
2017-03-01	09:15:00	3.278	-0.022	-0.312677			2018-05-01	01:51:00	2.371	-0.109	-0.20243	185.716		2019-07-05 15:00:00	2.363	0.063		2019-08-18	15:00:00	2.387	-0.733		2016-01-01	09:15:00	3.553	0.651		2019-01-05 15:00:00	1.43025
2017-03-01	09:20:00	3.24	-0.06	-0.357535			2018-05-01	01:52:00	2.391	-0.089	-0.182473	205.026		2019-07-05 16:00:00	3.584	1.284		2019-08-18	16:00:00	3.354	0.234		2016-01-01	09:20:00	3.521	0.619		2019-01-05 16:00:00	1.45888
2017-03-01	09:25:00	3.197	-0.103	-0.400549			2018-05-01	01:53:00	2.495	0.015	-0.162478	-1083.19		2019-07-05 17:00:00	4.039	1.739		2019-08-18	17:00:00	3.844	0.724		2016-01-01	09:25:00	3.495	0.593		2019-01-05 17:00:00	1.12704
2017-03-01	09:30:00	3.163	-0.137	-0.44168			2018-05-01	01:54:00	2.512	0.032	-0.142449	-445.152		2019-07-05 18:00:00	4	1.7		2019-08-18	18:00:00	3.891	0.771		2016-01-01	09:30:00	3.465	0.563		2019-01-05 18:00:00	0.628623
2017-03-01	09:35:00	3.116	-0.184	-0.480905			2018-05-01	01:55:00	2.446	-0.034	-0.12239	359.97		2019-07-05 19:00:00	3.687	1.387		2019-08-18	19:00:00	3.602	0.482		2016-01-01	09:35:00	3.441	0.539		2019-01-05 19:00:00	0.106652
2017-03-01	09:40:00	3.083	-0.217	-0.518221			2018-05-01	01:56:00	2.464	-0.016	-0.102305	639.408		2019-07-05 20:00:00	3.183	0.883		2019-08-18	20:00:00	3.12	0		2016-01-01	09:40:00	3.406	0.504		2019-01-05 20:00:00	-0.345875
2017-03-01	09:45:00	3.046	-0.254	-0.553639			2018-05-01	01:57:00	2.48	0.1	-0.0821993	-82.1993		2019-07-05 21:00:00	2.693	0.393		2019-08-18	21:00:00	2.627	-0.493		2016-01-01	09:45:00	3.38	0.478		2019-01-05 21:00:00	-0.680319
2017-03-01	09:50:00	3.01	-0.29	-0.587188			2018-05-01	01:58:00	2.578	0.098	-0.062076	-63.3429		2019-07-05 22:00:00	2.249	-0.051		2019-08-18	22:00:00	2.246	-0.874		2016-01-01	09:50:00	3.335	0.433		2019-01-05 22:00:00	-0.979581
2017-03-01	09:55:00	2.975	-0.325	-0.618912			2018-05-01	01:59:00	2.595	0.115	-0.0419397	-36.4693		2019-07-05 23:00:00	1.907	-0.393		2019-08-18	23:00:00	1.956	-1.164		2016-01-01	09:55:00	3.306	0.404		2019-01-05 23:00:00	-1.22156
2017-03-01	10:00:00	2.939	-0.361	-0.648868			2018-05-01	02:00:00	2.53	0.05	-0.0217945	-43.589		2019-07-06	1.62	-0.68		2019-08-19	00:00:00	1.722	-1.398		2016-01-01	10:00:00	3.274	0.372		2019-01-06	-1.01687
2017-03-01	10:05:00	2.902	-0.398	-0.677124			2018-05-01	02:01:00	2.546	0.066	-0.00164454	-2.49173		2019-07-06 01:00:00	1.391	-0.909		2019-08-19	01:00:00	1.515	-1.605		2016-01-01	10:05:00	3.236	0.334		2019-01-06 01:00:00	-0.158
2017-03-01	10:10:00	2.87	-0.43	-0.703762			2018-05-01	02:02:00	2.562	0.082	0.0185061	22.5684		2019-07-06 02:00:00	1.258	-1.042		2019-08-19	02:00:00	1.502	-1.618		2016-01-01	10:10:00	3.193	0.291		2019-01-06 02:00:00	0.877532
2017-03-01	10:15:00	2.845	-0.455	-0.728871			2018-05-01	02:03:00	2.666	0.186	0.0386533	20.7813		2019-07-06 03:00:00	1.647	-0.653		2019-08-19	03:00:00	1.939	-1.181		2016-01-01	10:15:00	3.157	0.255		2019-01-06 03:00:00	1.4964
2017-03-01	10:20:00	2.816	-0.484	-0.752548			2018-05-01	02:04:00	2.686	0.206	0.0587929	28.5402		2019-07-06 04:00:00	2.624	0.324		2019-08-19	04:00:00	2.795	-0.325		2016-01-01	10:20:00	3.107	0.205		2019-01-06 04:00:00	1.57247
2017-03-01	10:25:00	2.779	-0.521	-0.774897			2018-05-01	02:05:00	2.612	0.132	0.0789209	59.7886		2019-07-06 05:00:00	3.699	1.399		2019-08-19	05:00:00	3.573	0.453		2016-01-01	10:25:00	3.063	0.161		2019-01-06 05:00:00	1.2618
2017-03-01	10:30:00	2.756	-0.544	-0.796025			2018-05-01	02:06:00	2.628	0.148	0.0990333	66.9144		2019-07-06 06:00:00	3.967	1.667		2019-08-19	06:00:00	3.805	0.685		2016-01-01	10:30:00	3.026	0.124		2019-01-06 06:00:00	0.763209
2017-03-01	10:35:00	2.727	-0.573	-0.816042			2018-05-01	02:07:00	2.647	0.167	0.119126	71.3329		2019-07-06 07:00:00	3.839	1.539		2019-08-19	07:00:00	3.631	0.511		2016-01-01	10:35:00	2.978	0.076		2019-01-06 07:00:00	0.248684
2017-03-01	10:40:00	2.703	-0.597	-0.835058			2018-05-01	02:08:00	2.769	0.289	0.139195	48.1643		2019-07-06 08:00:00	3.467	1.167		2019-08-19	08:00:00	3.203	0.083		2016-01-01	10:40:00	2.944	0.042		2019-01-06 08:00:00	-0.206154
2017-03-01	10:45:00	2.675	-0.625	-0.853184			2018-05-01	02:09:00	2.792	0.312	0.159236	51.0373		2019-07-06 09:00:00	2.942	0.642		2019-08-19	09:00:00	2.714	-0.406		2016-01-01	10:45:00	2.901	-0.001		2019-01-06 09:00:00	-0.576104
2017-03-01	10:50:00	2.651	-0.649	-0.870528			2018-05-01	02:10:00	2.705	0.225	0.179246	79.6649		2019-07-06 10:00:00	2.467	0.167		2019-08-19	10:00:00	2.317	-0.803		2016-01-01	10:50:00	2.862	-0.04		2019-01-06 10:00:00	-0.907249
2017-03-01	10:55:00	2.619	-0.681	-0.887194			2018-05-01	02:11:00	2.726	0.246	0.19922	80.9839		2019-07-06 11:00:00	2.06	-0.24		2019-08-19	11:00:00	1.991	-1.129		2016-01-01	10:55:00	2.808	-0.094		2019-01-06 11:00:00	-1.25655
2017-03-01	11:00:00	2.594	-0.706	-0.903281			2018-05-01	02:12:00	2.746	0.266	0.219155	82.3892		2019-07-06 12:00:00	1.762	-0.538		2019-08-19	12:00:00	1.77	-1.35		2016-01-01	11:00:00	2.769	-0.133		2019-01-06 12:00:00	-1.34289
2017-03-01	11:05:00	2.567	-0.733	-0.918883			2018-05-01	02:13:00	2.878	0.398	0.239047	60.0621		2019-07-06 13:00:00	1.51	-0.79		2019-08-19	13:00:00	1.543	-1.577		2016-01-01	11:05:00	2.724	-0.178		2019-01-06 13:00:00	-0.749549
2017-03-01	11:10:00	2.544	-0.756	-0.934084			2018-05-01	02:14:00	2.903	0.423	0.258892	61.2037		2019-07-06 14:00:00	1.332	-0.968		2019-08-19	14:00:00	1.48	-1.64		2016-01-01	11:10:00	2.685	-0.217		2019-01-06 14:00:00	0.328411
2017-03-01	11:15:00	2.513	-0.787	-0.948962			2018-05-01	02:15:00	2.813	0.333	0.278686	83.6894		2019-07-06 15:00:00	1.542	-0.758		2019-08-19	15:00:00	1.819	-1.301		2016-01-01	11:15:00	2.641	-0.261		2019-01-06 15:00:00	1.21423
2017-03-01	11:20:00	2.492	-0.808	-0.963583			2018-05-01	02:16:00	2.835	0.355	0.298425	84.0634		2019-07-06 16:00:00	2.427	0.127		2019-08-19	16:00:00	2.615	-0.505		2016-01-01	11:20:00	2.602	-0.3		2019-01-06 16:00:00	1.55443
2017-03-01	11:25:00	2.467	-0.833	-0.978005			2018-05-01	02:17:00	2.857	0.377	0.318106	84.3784		2019-07-06 17:00:00	3.621	1.321		2019-08-19	17:00:00	3.467	0.347		2016-01-01	11:25:00	2.554	-0.348		2019-01-06 17:00:00	1.42606
2017-03-01	11:30:00	2.434	-0.866	-0.992272			2018-05-01	02:18:00	2.988	0.508	0.337726	66.4815		2019-07-06 18:00:00	4.005	1.705		2019-08-19	18:00:00	3.785	0.665		2016-01-01	11:30:00	2.517	-0.385		2019-01-06 18:00:00	0.998638
2017-03-01	11:35:00	2.416	-0.884	-1.00642			2018-05-01	02:19:00	3.008	0.528	0.35728	67.6666		2019-07-06 19:00:00	3.944	1.644		2019-08-19	19:00:00	3.722	0.602		2016-01-01	11:35:00	2.485	-0.417		2019-01-06 19:00:00	0.451343
2017-03-01	11:40:00	2.388	-0.912	-1.02046			2018-05-01	02:20:00	2.925	0.445	0.376765	84.6662		2019-07-06 20:00:00	3.602	1.302		2019-08-19	20:00:00	3.315	0.195		2016-01-01	11:40:00	2.445	-0.457		2019-01-06 20:00:00	-0.067027
2017-03-01	11:45:00	2.365	-0.935	-1.0344			2018-05-01	02:21:00	2.947	0.467	0.396177	84.8345		2019-07-06 21:00:00	3.089	0.789		2019-08-19	21:00:00	2.837	-0.283		2016-01-01	11:45:00	2.412	-0.49		2019-01-06 21:00:00	-0.482422
2017-03-01	11:50:00	2.354	-0.946	-1.04824			2018-05-01	02:22:00	2.968	0.488	0.415513	85.1462		2019-07-06 22:00:00	2.606	0.306		2019-08-19	22:00:00	2.395	-0.725		2016-01-01	11:50:00	2.367	-0.535		2019-01-06 22:00:00	-0.795295
2017-03-01	11:55:00	2.332	-0.968	-1.06194			2018-05-01	02:23:00	3.097	0.617	0.43477	70.4652		2019-07-06 23:00:00	2.166	-0.134		2019-08-19	23:00:00	2.08	-1.04		2016-01-01	11:55:00	2.333	-0.569		2019-01-06 23:00:00	-1.06511
2017-03-01	12:00:00	2.309	-0.991	-1.07547			2018-05-01	02:24:00	3.121	0.641	0.453944	70.8182		2019-07-07	1.834	-0.466		2019-08-20	00:00:00	1.842	-1.278		2016-01-01	12:00:00	2.308	-0.594		2019-01-07	-1.15266
2017-03-01	12:05:00	2.288	-1.012	-1.08876			2018-05-01	02:25:00	3.029	0.549	0.473032	86.1625		2019-07-07 01:00:00	1.584	-0.716		2019-08-20	01:00:00	1.623	-1.497		2016-01-01	12:05:00	2.269	-0.633		2019-01-07 01:00:00	-0.687072
2017-03-01	12:10:00	2.272	-1.028	-1.10175			2018-05-01	02:26:00	3.051	0.571	0.492031	86.17		2019-07-07 02:00:00	1.356	-0.944		2019-08-20	02:00:00	1.501	-1.619		2016-01-01	12:10:00	2.241	-0.661		2019-01-07 02:00:00	0.305003
2017-03-01	12:15:00	2.255	-1.045	-1.11435			2018-05-01	02:27:00	3.074	0.594	0.510937	86.0163		2019-07-07 03:00:00	1.25	-1.05		2019-08-20	03:00:00	1.687	-1.433		2016-01-01	12:15:00	2.21	-0.692		2019-01-07 03:00:00	1.21997
2017-03-01	12:20:00	2.231	-1.069	-1.12643			2018-05-01	02:28:00	3.214	0.734	0.529747	72.1726		2019-07-07 04:00:00	1.652	-0.648		2019-08-20	04:00:00	2.35	-0.77		2016-01-01	12:20:00	2.179	-0.723		2019-01-07 04:00:00	1.61148
2017-03-01	12:25:00	2.212	-1.088	-1.13788			2018-05-01	02:29:00	3.237	0.757	0.548457	72.4515		2019-07-07 05:00:00	2.698	0.398		2019-08-20	05:00:00	3.285	0.165		2016-01-01	12:25:00	2.145	-0.757		2019-01-07 05:00:00	1.51535
2017-03-01	12:30:00	2.189	-1.111	-1.14854			2018-05-01	02:30:00	3.146	0.666	0.567066	85.1451		2019-07-07 06:00:00	3.686	1.386		2019-08-20	06:00:00	3.744	0.624		2016-01-01	12:30:00	2.119	-0.783		2019-01-07 06:00:00	1.10438
2017-03-01	12:35:00	2.175	-1.125	-1.15827			2018-05-01	02:31:00	3.17	0.69	0.58557	84.8652		2019-07-07 07:00:00	3.911	1.611		2019-08-20	07:00:00	3.794	0.674		2016-01-01	12:35:00	2.089	-0.813		2019-01-07 07:00:00	0.556452
2017-03-01	12:40:00	2.15	-1.15	-1.16687			2018-05-01	02:32:00	3.192	0.712	0.603966	84.8267		2019-07-07 08:00:00	3.759	1.459		2019-08-20	08:00:00	3.487	0.367		2016-01-01	12:40:00	2.057	-0.845		2019-01-07 08:00:00	0.0444272
2017-03-01	12:45:00	2.139	-1.161	-1.17417			2018-05-01	02:33:00	3.325	0.845	0.622251	73.6391		2019-07-07 09:00:00	3.367	1.067		2019-08-20	09:00:00	3.019	-0.101		2016-01-01	12:45:00	2.03	-0.872		2019-01-07 09:00:00	-0.371828
2017-03-01	12:50:00	2.116	-1.184	-1.17994			2018-05-01	02:34:00	3.345	0.865	0.640422	74.0372		2019-07-07 10:00:00	2.853	0.553		2019-08-20	10:00:00	2.576	-0.544		2016-01-01	12:50:00	1.985	-0.917		2019-01-07 10:00:00	-0.711126
2017-03-01	12:55:00	2.11	-1.19	-1.18397			2018-05-01	02:35:00	3.262	0.782	0.658476	84.2041		2019-07-07 11:00:00	2.389	0.089		2019-08-20	11:00:00	2.248	-0.872		2016-01-01	12:55:00	1.968	-0.934		2019-01-07 11:00:00	-1.02527
2017-03-01	13:00:00	2.093	-1.207	-1.18603			2018-05-01	02:36:00	3.285	0.805	0.676411	84.0262		2019-07-07 12:00:00	2.002	-0.298		2019-08-20	12:00:00	1.956	-1.164		2016-01-01	13:00:00	1.953	-0.949		2019-01-07 12:00:00	-1.26949
2017-03-01	13:05:00	2.075	-1.225	-1.18586			2018-05-01	02:37:00	3.305	0.825	0.694224	84.1484		2019-07-07 13:00:00	1.717	-0.583		2019-08-20	13:00:00	1.73	-1.39		2016-01-01	13:05:00	1.921	-0.981		2019-01-07 13:00:00	-1.10235
2017-03-01	13:10:00	2.062	-1.238	-1.18324			2018-05-01	02:38:00	3.433	0.953	0.711913	74.7023		2019-07-07 14:00:00	1.496	-0.804		2019-08-20	14:00:00	2.323	-0.797		2016-01-01	13:10:00	1.894	-1.008		2019-01-07 14:00:00	-0.288904
2017-03-01	13:15:00	2.046	-1.254	-1.17789			2018-05-01	02:39:00	3.457	0.977	0.729474	74.6647		2019-07-07 15:00:00	1.332	-0.968		2019-08-20	15:00:00	2.422	-0.698		2016-01-01	13:15:00	1.874	-1.028		2019-01-07 15:00:00	0.755725
2017-03-01	13:20:00	2.049	-1.251	-1.16957			2018-05-01	02:40:00	3.364	0.884	0.746905	84.4916		2019-07-07 16:00:00	1.567	-0.733		2019-08-20	16:00:00	2.969	-0.151		2016-01-01	13:20:00	1.847	-1.055		2019-01-07 16:00:00	1.41876
2017-03-01	13:25:00	2.048	-1.252	-1.15802			2018-05-01	02:41:00	3.388	0.908	0.764205	84.1635		2019-07-07 17:00:00	2.414	0.114		2019-08-20	17:00:00	3.853	0.733		2016-01-01	13:25:00	1.82	-1.082		2019-01-07 17:00:00	1.55383
2017-03-01	13:30:00	2.054	-1.246	-1.143			2018-05-01	02:42:00	3.411	0.931	0.78137	83.928		2019-07-07 18:00:00	3.528	1.228		2019-08-20	18:00:00	4.428	1.308		2016-01-01	13:30:00	1.793	-1.109		2019-01-07 18:00:00	1.30108
2017-03-01	13:35:00	2.065	-1.235	-1.12427			2018-05-01	02:43:00	3.55	1.07	0.798398	74.6166		2019-07-07 19:00:00	3.536	1.236		2019-08-20	19:00:00	4.566	1.446		2016-01-01	13:35:00	1.768	-1.134		2019-01-07 19:00:00	0.799029
2017-03-01	13:40:00	2.083	-1.217	-1.10159			2018-05-01	02:44:00	3.571	1.091	0.815287	74.7284		2019-07-07 20:00:00	3.466	1.166		2019-08-20	20:00:00	4.319	1.199		2016-01-01	13:40:00	1.743	-1.159		2019-01-07 20:00:00	0.232098
2017-03-01	13:45:00	2.106	-1.194	-1.07477			2018-05-01	02:45:00	3.481	1.001	0.832035	83.1203		2019-07-07 21:00:00	3.117	0.817		2019-08-20	21:00:00	3.873	0.753		2016-01-01	13:45:00	1.731	-1.171		2019-01-07 21:00:00	-0.250955
2017-03-01	13:50:00	2.139	-1.161	-1.0436			2018-05-01	02:46:00	3.505	1.025	0.848639	82.794		2019-07-07 22:00:00	2.613	0.313		2019-08-20	22:00:00	3.428	0.308		2016-01-01	13:50:00	1.704	-1.198		2019-01-07 22:00:00	-0.624782
2017-03-01	13:55:00	2.177	-1.123	-1.00793			2018-05-01	02:47:00	3.53	1.05	0.865098	82.3903		2019-07-07 23:00:00	2.134	-0.166		2019-08-20	23:00:00	3.077	-0.043		2016-01-01	13:55:00	1.686	-1.216		2019-01-07 23:00:00	-0.917813
2017-03-01	14:00:00	2.211	-1.089	-0.967613			2018-05-01	02:48:00	3.653	1.173	0.881409	75.1415		2019-07-08	1.728	-0.572		2019-08-21	00:00:00	2.774	-0.346		2016-01-01	14:00:00	1.649	-1.253		2019-01-08	-1.11319
2017-03-01	14:05:00	2.264	-1.036	-0.922552			2018-05-01	02:49:00	3.673	1.193	0.897571	75.2365		2019-07-08 01:00:00	1.426	-0.874		2019-08-21	01:00:00	2.559	-0.561		2016-01-01	14:05:00	1.628	-1.274		2019-01-08 01:00:00	-0.987728
2017-03-01	14:10:00	2.31	-0.99	-0.872674			2018-05-01	02:50:00	3.59	1.11	0.913582	82.3047		2019-07-08 02:00:00	1.16	-1.14		2019-08-21	02:00:00	2.366	-0.754		2016-01-01	14:10:00	1.606	-1.296		2019-01-08 02:00:00	-0.29312
2017-03-01	14:15:00	2.367	-0.933	-0.817948			2018-05-01	02:51:00	3.611	1.131	0.92944	82.1786		2019-07-08 03:00:00	0.949	-1.351		2019-08-21	03:00:00	2.354	-0.766		2016-01-01	14:15:00	1.58	-1.322		2019-01-08 03:00:00	0.71019
2017-03-01	14:20:00	2.421	-0.879	-0.758383			2018-05-01	02:52:00	3.632	1.152	0.945142	82.0436		2019-07-08 04:00:00	0.872	-1.428		2019-08-21	04:00:00	2.736	-0.384		2016-01-01	14:20:00	1.566	-1.336		2019-01-08 04:00:00	1.41741
2017-03-01	14:25:00	2.476	-0.824	-0.694031			2018-05-01	02:53:00	3.744	1.264	0.960689	76.0039		2019-07-08 05:00:00	1.292	-1.008		2019-08-21	05:00:00	3.502	0.382		2016-01-01	14:25:00	1.541	-1.361		2019-01-08 05:00:00	1.58988
2017-03-01	14:30:00	2.539	-0.761	-0.624991			2018-05-01	02:54:00	3.762	1.282	0.976077	76.137		2019-07-08 06:00:00	2.284	-0.016		2019-08-21	06:00:00	4.257	1.137		2016-01-01	14:30:00	1.516	-1.386		2019-01-08 06:00:00	1.36336
2017-03-01	14:35:00	2.6	-0.7	-0.551407			2018-05-01	02:55:00	3.692	1.212	0.991305	81.7908		2019-07-08 07:00:00	3.195	0.895		2019-08-21	07:00:00	4.523	1.403		2016-01-01	14:35:00	1.493	-1.409		2019-01-08 07:00:00	0.877653
2017-03-01	14:40:00	2.667	-0.633	-0.473469			2018-05-01	02:56:00	3.709	1.229	1.00637	81.8854		2019-07-08 08:00:00	3.431	1.131		2019-08-21	08:00:00	4.412	1.292		2016-01-01	14:40:00	1.472	-1.43		2019-01-08 08:00:00	0.304991
2017-03-01	14:45:00	2.752	-0.548	-0.391415			2018-05-01	02:57:00	3.727	1.247	1.02128	81.8987		2019-07-08 09:00:00	3.278	0.978		2019-08-21	09:00:00	4.016	0.896		2016-01-01	14:45:00	1.446	-1.456		2019-01-08 09:00:00	-0.175959
2017-03-01	14:50:00	2.842	-0.458	-0.305527			2018-05-01	02:58:00	3.834	1.354	1.03602	76.5153		2019-07-08 10:00:00	2.881	0.581		2019-08-21	10:00:00	3.56	0.44		2016-01-01	14:50:00	1.438	-1.464		2019-01-08 10:00:00	-0.547225
2017-03-01	14:55:00	2.945	-0.355	-0.216131			2018-05-01	02:59:00	3.85	1.37	1.05059	76.6855		2019-07-08 11:00:00	2.379	0.079		2019-08-21	11:00:00	3.179	0.059		2016-01-01	14:55:00	1.418	-1.484		2019-01-08 11:00:00	-0.864433
2017-03-01	15:00:00	3.042	-0.258	-0.123598			2018-05-01	03:00:00	3.78	1.3	1.065	81.9231		2019-07-08 12:00:00	1.922	-0.378		2019-08-21	12:00:00	2.883	-0.237		2016-01-01	15:00:00	1.4	-1.502		2019-01-08 12:00:00	-1.13301
2017-03-01	15:05:00	3.125	-0.175	-0.0283344			2018-05-01	03:01:00	3.798	1.318	1.07924	81.8847		2019-07-08 13:00:00	1.541	-0.759		2019-08-21	13:00:00	2.64	-0.48		2016-01-01	15:05:00	1.385	-1.517		2019-01-08 13:00:00	-1.20753
2017-03-01	15:10:00	3.207	-0.093	0.0692168			2018-05-01	03:02:00	3.816	1.336	1.09331	81.8347		2019-07-08 14:00:00	1.277	-1.023		2019-08-21	14:00:00	2.429	-0.691		2016-01-01	15:10:00	1.365	-1.537		2019-01-08 14:00:00	-0.782789
2017-03-01	15:15:00	3.304	0.004	0.168581			2018-05-01	03:03:00	3.909	1.429	1.10721	77.4817		2019-07-08 15:00:00	1.05	-1.25		2019-08-21	15:00:00	2.355	-0.765		2016-01-01	15:15:00	1.355	-1.547		2019-01-08 15:00:00	0.146083
2017-03-01	15:20:00	3.419	0.119	0.269258			2018-05-01	03:04:00	3.923	1.443	1.12094	77.6814		2019-07-08 16:00:00	0.904	-1.396		2019-08-21	16:00:00	2.58	-0.54		2016-01-01	15:20:00	1.343	-1.559		2019-01-08 16:00:00	1.04509
2017-03-01	15:25:00	3.534	0.234	0.370726			2018-05-01	03:05:00	3.865	1.385	1.1345	81.9134		2019-07-08 17:00:00	1.086	-1.214		2019-08-21	17:00:00	3.227	0.107		2016-01-01	15:25:00	1.332	-1.57		2019-01-08 17:00:00	1.46707
2017-03-01	15:30:00	3.644	0.344	0.472448			2018-05-01	03:06:00	3.88	1.4	1.14789	81.9919		2019-07-08 18:00:00	1.852	-0.448		2019-08-21	18:00:00	4.052	0.932		2016-01-01	15:30:00	1.326	-1.576		2019-01-08 18:00:00	1.4368
2017-03-01	15:35:00	3.768	0.468	0.573876			2018-05-01	03:07:00	3.895	1.415	1.1611	82.0564		2019-07-08 19:00:00	2.94	0.64		2019-08-21	19:00:00	4.426	1.306		2016-01-01	15:35:00	1.308	-1.594		2019-01-08 19:00:00	1.08846
2017-03-01	15:40:00	3.888	0.588	0.674461			2018-05-01	03:08:00	3.976	1.496	1.17413	78.4849		2019-07-08 20:00:00	3.366	1.066		2019-08-21	20:00:00	4.438	1.318		2016-01-01	15:40:00	1.312	-1.59		2019-01-08 20:00:00	0.536962
2017-03-01	15:45:00	4.008	0.708	0.773655			2018-05-01	03:09:00	3.988	1.508	1.187	78.7133		2019-07-08 21:00:00	3.349	1.049		2019-08-21	21:00:00	4.102	0.982		2016-01-01	15:45:00	1.297	-1.605		2019-01-08 21:00:00	-0.0107848
2017-03-01	15:50:00	4.127	0.827	0.870921			2018-05-01	03:10:00	3.937	1.457	1.19968	82.3392		2019-07-08 22:00:00	2.995	0.695		2019-08-21	22:00:00	3.666	0.546		2016-01-01	15:50:00	1.3	-1.602		2019-01-08 22:00:00	-0.435801
2017-03-01	15:55:00	4.231	0.931	0.965736			2018-05-01	03:11:00	3.951	1.471	1.21219	82.4059		2019-07-08 23:00:00	2.518	0.218		2019-08-21	23:00:00	3.274	0.154		2016-01-01	15:55:00	1.297	-1.605		2019-01-08 23:00:00	-0.772483
2017-03-01	16:00:00	4.335	1.035	1.0576			2018-05-01	03:12:00	3.964	1.484	1.22452	82.515		2019-07-09	2.054	-0.246		2019-08-22	00:00:00	2.954	-0.166		2016-01-01	16:00:00	1.292	-1.61		2019-01-09	-1.03125
2017-03-01	16:05:00	4.433	1.133	1.14604			2018-05-01	03:13:00	4.026	1.546	1.23668	79.9921		2019-07-09 01:00:00	1.668	-0.632		2019-08-22	01:00:00	2.694	-0.426		2016-01-01	16:05:00	1.294	-1.608		2019-01-09 01:00:00	-1.10147
2017-03-01	16:10:00	4.515	1.215	1.23061			2018-05-01	03:14:00	4.036	1.556	1.24865	80.2477		2019-07-09 02:00:00	1.377	-0.923		2019-08-22	02:00:00	2.496	-0.624		2016-01-01	16:10:00	1.292	-1.61		2019-01-09 02:00:00	-0.752392
2017-03-01	16:15:00	4.581	1.281	1.31092			2018-05-01	03:15:00	3.999	1.519	1.26045	82.979		2019-07-09 03:00:00	1.109	-1.191		2019-08-22	03:00:00	2.357	-0.763		2016-01-01	16:15:00	1.297	-1.605		2019-01-09 03:00:00	0.0805615
2017-03-01	16:20:00	4.635	1.335	1.38659			2018-05-01	03:16:00	4.008	1.528	1.27207	83.2507		2019-07-09 04:00:00	0.9	-1.4		2019-08-22	04:00:00	2.456	-0.664		2016-01-01	16:20:00	1.307	-1.595		2019-01-09 04:00:00	0.980591
2017-03-01	16:25:00	4.684	1.384	1.45732			2018-05-01	03:17:00	4.018	1.538	1.28351	83.4532		2019-07-09 05:00:00	0.851	-1.449		2019-08-22	05:00:00	2.953	-0.167		2016-01-01	16:25:00	1.316	-1.586		2019-01-09 05:00:00	1.45346
2017-03-01	16:30:00	4.742	1.442	1.52283			2018-05-01	03:18:00	4.077	1.597	1.29477	81.0752		2019-07-09 06:00:00	1.28	-1.02		2019-08-22	06:00:00	3.768	0.648		2016-01-01	16:30:00	1.324	-1.578		2019-01-09 06:00:00	1.45193
2017-03-01	16:35:00	4.776	1.476	1.58291			2018-05-01	03:19:00	4.085	1.605	1.30585	81.3615		2019-07-09 07:00:00	2.284	-0.016		2019-08-22	07:00:00	4.311	1.191		2016-01-01	16:35:00	1.333	-1.569		2019-01-09 07:00:00	1.13272
2017-03-01	16:40:00	4.802	1.502	1.63739			2018-05-01	03:20:00	4.047	1.567	1.31675	84.0302		2019-07-09 08:00:00	3.129	0.829		2019-08-22	08:00:00	4.446	1.326		2016-01-01	16:40:00	1.356	-1.546		2019-01-09 08:00:00	0.59549
2017-03-01	16:45:00	4.823	1.523	1.68615			2018-05-01	03:21:00	4.058	1.578	1.32747	84.1238		2019-07-09 09:00:00	3.368	1.068		2019-08-22	09:00:00	4.214	1.094		2016-01-01	16:45:00	1.37	-1.532		2019-01-09 09:00:00	0.0315022
2017-03-01	16:50:00	4.851	1.551	1.72913			2018-05-01	03:22:00	4.069	1.589	1.33802	84.2049		2019-07-09 10:00:00	3.22	0.92		2019-08-22	10:00:00	3.792	0.672		2016-01-01	16:50:00	1.395	-1.507		2019-01-09 10:00:00	-0.394559
2017-03-01	16:55:00	4.869	1.569	1.76632			2018-05-01	03:23:00	4.12	1.64	1.34838	82.2181		2019-07-09 11:00:00	2.837	0.537		2019-08-22	11:00:00	3.361	0.241		2016-01-01	16:55:00	1.42	-1.482		2019-01-09 11:00:00	-0.724448
2017-03-01	17:00:00	4.895	1.595	1.79775			2018-05-01	03:24:00	4.125	1.645	1.35856	82.5872		2019-07-09 12:00:00	2.378	0.078		2019-08-22	12:00:00	3.001	-0.119		2016-01-01	17:00:00	1.457	-1.445		2019-01-09 12:00:00	-1.01512
2017-03-01	17:05:00	4.92	1.62	1.82349			2018-05-01	03:25:00	4.095	1.615	1.36856	84.7407		2019-07-09 13:00:00	1.897	-0.403		2019-08-22	13:00:00	2.764	-0.356		2016-01-01	17:05:00	1.499	-1.403		2019-01-09 13:00:00	-1.19443
2017-03-01	17:10:00	4.924	1.624	1.84368			2018-05-01	03:26:00	4.105	1.625	1.37838	84.8237		2019-07-09 14:00:00	1.56	-0.74		2019-08-22	14:00:00	2.562	-0.558		2016-01-01	17:10:00	1.53	-1.372		2019-01-09 14:00:00	-1.06701
2017-03-01	17:15:00	4.929	1.629	1.85847			2018-05-01	03:27:00	4.113	1.633	1.38803	84.9987		2019-07-09 15:00:00	1.31	-0.99		2019-08-22	15:00:00	2.383	-0.737		2016-01-01	17:15:00	1.58	-1.322		2019-01-09 15:00:00	-0.442749
2017-03-01	17:20:00	4.934	1.634	1.86806			2018-05-01	03:28:00	4.146	1.666	1.39749	83.8831		2019-07-09 16:00:00	1.076	-1.224		2019-08-22	16:00:00	2.347	-0.773		2016-01-01	17:20:00	1.622	-1.28		2019-01-09 16:00:00	0.483105
2017-03-01	17:25:00	4.932	1.632	1.87267			2018-05-01	03:29:00	4.153	1.673	1.40678	84.0871		2019-07-09 17:00:00	0.929	-1.371		2019-08-22	17:00:00	2.633	-0.487		2016-01-01	17:25:00	1.676	-1.226		2019-01-09 17:00:00	1.17526
2017-03-01	17:30:00	4.934	1.634	1.87254			2018-05-01	03:30:00	4.129	1.649	1.41588	85.8632		2019-07-09 18:00:00	1.048	-1.252		2019-08-22	18:00:00	3.252	0.132		2016-01-01	17:30:00	1.731	-1.171		2019-01-09 18:00:00	1.38318
2017-03-01	17:35:00	4.93	1.63	1.86795			2018-05-01	03:31:00	4.134	1.654	1.42481	86.1434		2019-07-09 19:00:00	1.684	-0.616		2019-08-22	19:00:00	3.983	0.863		2016-01-01	17:35:00	1.789	-1.113		2019-01-09 19:00:00	1.22811
2017-03-01	17:40:00	4.92	1.62	1.85917			2018-05-01	03:32:00	4.14	1.66	1.43356	86.3592		2019-07-09 20:00:00	2.731	0.431		2019-08-22	20:00:00	4.277	1.157		2016-01-01	17:40:00	1.843	-1.059		2019-01-09 20:00:00	0.80638
2017-03-01	17:45:00	4.915	1.615	1.84649			2018-05-01	03:33:00	4.182	1.702	1.44214	84.7318		2019-07-09 21:00:00	3.2	0.9		2019-08-22	21:00:00	4.202	1.082		2016-01-01	17:45:00	1.911	-0.991		2019-01-09 21:00:00	0.238949
2017-03-01	17:50:00	4.9	1.6	1.83021			2018-05-01	03:34:00	4.187	1.707	1.45053	84.9755		2019-07-09 22:00:00	3.257	0.957		2019-08-22	22:00:00	3.85	0.73		2016-01-01	17:50:00	1.98	-0.922		2019-01-09 22:00:00	-0.25376
2017-03-01	17:55:00	4.893	1.593	1.8106			2018-05-01	03:35:00	4.16	1.68	1.45875	86.8304		2019-07-09 23:00:00	2.988	0.688		2019-08-22	23:00:00	3.451	0.331		2016-01-01	17:55:00	2.044	-0.858		2019-01-09 23:00:00	-0.615674
2017-03-01	18:00:00	4.875	1.575	1.78796			2018-05-01	03:36:00	4.168	1.688	1.46679	86.8954		2019-07-10	2.52	0.22		2019-08-23	00:00:00	3.073	-0.047		2016-01-01	18:00:00	2.115	-0.787		2019-01-10	-0.919671
2017-03-01	18:05:00	4.855	1.555	1.76255			2018-05-01	03:37:00	4.175	1.695	1.47466	87.0008		2019-07-10 01:00:00	2.055	-0.245		2019-08-23	01:00:00	2.813	-0.307		2016-01-01	18:05:00	2.174	-0.728		2019-01-10 01:00:00	-1.11708
2017-03-01	18:10:00	4.833	1.533	1.73464			2018-05-01	03:38:00	4.211	1.731	1.48236	85.6358		2019-07-10 02:00:00	1.677	-0.623		2019-08-23	02:00:00	2.609	-0.511		2016-01-01	18:10:00	2.243	-0.659		2019-01-10 02:00:00	-1.03301
2017-03-01	18:15:00	4.809	1.509	1.70446			2018-05-01	03:39:00	4.216	1.736	1.48987	85.8223		2019-07-10 03:00:00	1.376	-0.924		2019-08-23	03:00:00	2.408	-0.712		2016-01-01	18:15:00	2.31	-0.592		2019-01-10 03:00:00	-0.503448
2017-03-01	18:20:00	4.784	1.484	1.67223			2018-05-01	03:40:00	4.192	1.712	1.49722	87.4544		2019-07-10 04:00:00	1.134	-1.166		2019-08-23	04:00:00	2.332	-0.788		2016-01-01	18:20:00	2.376	-0.526		2019-01-10 04:00:00	0.360896
2017-03-01	18:25:00	4.757	1.457	1.63815			2018-05-01	03:41:00	4.199	1.719	1.50439	87.5156		2019-07-10 05:00:00	0.925	-1.375		2019-08-23	05:00:00	2.503	-0.617		2016-01-01	18:25:00	2.455	-0.447		2019-01-10 05:00:00	1.09259
2017-03-01	18:30:00	4.73	1.43	1.6024			2018-05-01	03:42:00	4.206	1.726	1.51139	87.5662		2019-07-10 06:00:00	0.893	-1.407		2019-08-23	06:00:00	3.021	-0.099		2016-01-01	18:30:00	2.518	-0.384		2019-01-10 06:00:00	1.35745
2017-03-01	18:35:00	4.7	1.4	1.56512			2018-05-01	03:43:00	4.234	1.754	1.51822	86.5576		2019-07-10 07:00:00	1.337	-0.963		2019-08-23	07:00:00	3.765	0.645		2016-01-01	18:35:00	2.586	-0.316		2019-01-10 07:00:00	1.2336
2017-03-01	18:40:00	4.673	1.373	1.52645			2018-05-01	03:44:00	4.239	1.759	1.52488	86.6901		2019-07-10 08:00:00	2.254	-0.046		2019-08-23	08:00:00	4.197	1.077		2016-01-01	18:40:00	2.658	-0.244		2019-01-10 08:00:00	0.849524
2017-03-01	18:45:00	4.648	1.348	1.48648			2018-05-01	03:45:00	4.22	1.74	1.53137	88.0096		2019-07-10 09:00:00	3.074	0.774		2019-08-23	09:00:00	4.265	1.145		2016-01-01	18:45:00	2.726	-0.176		2019-01-10 09:00:00	0.289731
2017-03-01	18:50:00	4.617	1.317	1.44531			2018-05-01	03:46:00	4.225	1.745	1.53769	88.1195		2019-07-10 10:00:00	3.303	1.003		2019-08-23	10:00:00	3.979	0.859		2016-01-01	18:50:00	2.784	-0.118		2019-01-10 10:00:00	-0.230784
2017-03-01	18:55:00	4.583	1.283	1.40299			2018-05-01	03:47:00	4.23	1.75	1.54384	88.2192		2019-07-10 11:00:00	3.165	0.865		2019-08-23	11:00:00	3.577	0.457		2016-01-01	18:55:00	2.854	-0.048		2019-01-10 11:00:00	-0.593071
2017-03-01	19:00:00	4.545	1.245	1.35956			2018-05-01	03:48:00	4.261	1.781	1.54982	87.0196		2019-07-10 12:00:00	2.783	0.483		2019-08-23	12:00:00	3.202	0.082		2016-01-01	19:00:00	2.927	0.025		2019-01-10 12:00:00	-0.888753
2017-03-01	19:05:00	4.505	1.205	1.31506			2018-05-01	03:49:00	4.266	1.786	1.55564	87.1016		2019-07-10 13:00:00	2.326	0.026		2019-08-23	13:00:00	2.894	-0.226		2016-01-01	19:05:00	2.989	0.087		2019-01-10 13:00:00	-1.13487
2017-03-01	19:10:00	4.467	1.167	1.2695			2018-05-01	03:50:00	4.244	1.764	1.56129	88.5083		2019-07-10 14:00:00	1.888	-0.412		2019-08-23	14:00:00	2.643	-0.477		2016-01-01	19:10:00	3.051	0.149		2019-01-10 14:00:00	-1.19135
2017-03-01	19:15:00	4.424	1.124	1.22289			2018-05-01	03:51:00	4.249	1.769	1.56677	88.5682		2019-07-10 15:00:00	1.555	-0.745		2019-08-23	15:00:00	2.443	-0.677		2016-01-01	19:15:00	3.106	0.204		2019-01-10 15:00:00	-0.87807
2017-03-01	19:20:00	4.38	1.08	1.17523			2018-05-01	03:52:00	4.255	1.775	1.57209	88.5686		2019-07-10 16:00:00	1.285	-1.015		2019-08-23	16:00:00	2.289	-0.831		2016-01-01	19:20:00	3.157	0.255		2019-01-10 16:00:00	-0.14379
2017-03-01	19:25:00	4.334	1.034	1.12652			2018-05-01	03:53:00	4.282	1.802	1.57725	87.5279		2019-07-10 17:00:00	1.06	-1.24		2019-08-23	17:00:00	2.29	-0.83		2016-01-01	19:25:00	3.207	0.305		2019-01-10 17:00:00	0.692072
2017-03-01	19:30:00	4.288	0.988	1.07674			2018-05-01	03:54:00	4.286	1.806	1.58225	87.6107		2019-07-10 18:00:00	0.896	-1.404		2019-08-23	18:00:00	2.552	-0.568		2016-01-01	19:30:00	3.248	0.346		2019-01-10 18:00:00	1.1711
2017-03-01	19:35:00	4.247	0.947	1.02591			2018-05-01	03:55:00	4.271	1.791	1.58709	88.6145		2019-07-10 19:00:00	0.952	-1.348		2019-08-23	19:00:00	3.114	-0.006		2016-01-01	19:35:00	3.285	0.383		2019-01-10 19:00:00	1.20984
2017-03-01	19:40:00	4.2	0.9	0.974033			2018-05-01	03:56:00	4.275	1.795	1.59176	88.6775		2019-07-10 20:00:00	1.46	-0.84		2019-08-23	20:00:00	3.798	0.678		2016-01-01	19:40:00	3.326	0.424		2019-01-10 20:00:00	0.961754
2017-03-01	19:45:00	4.154	0.854	0.921119			2018-05-01	03:57:00	4.278	1.798	1.59628	88.7808		2019-07-10 21:00:00	2.388	0.088		2019-08-23	21:00:00	4.078	0.958		2016-01-01	19:45:00	3.351	0.449		2019-01-10 21:00:00	0.492003
2017-03-01	19:50:00	4.104	0.804	0.867196			2018-05-01	03:58:00	4.297	1.817	1.60064	88.0924		2019-07-10 22:00:00	2.979	0.679		2019-08-23	22:00:00	4.026	0.906		2016-01-01	19:50:00	3.375	0.473		2019-01-10 22:00:00	-0.0537687
2017-03-01	19:55:00	4.057	0.757	0.812303			2018-05-01	03:59:00	4.3	1.82	1.60484	88.1781		2019-07-10 23:00:00	3.127	0.827		2019-08-23	23:00:00	3.707	0.587		2016-01-01	19:55:00	3.401	0.499		2019-01-10 23:00:00	-0.472757
2017-03-01	20:00:00	4.007	0.707	0.756493			2018-05-01	04:00:00	4.288	1.808	1.60889	88.9871		2019-07-11	2.872	0.572		2019-08-24	00:00:00	3.347	0.227		2016-01-01	20:00:00	3.424	0.522		2019-01-11	-0.782212
2017-03-01	20:05:00	3.959	0.659	0.699835			2018-05-01	04:01:00	4.291	1.811	1.61278	89.0546		2019-07-11 01:00:00	2.469	0.169		2019-08-24	01:00:00	3.041	-0.079		2016-01-01	20:05:00	3.446	0.544		2019-01-11 01:00:00	-1.05224
2017-03-01	20:10:00	3.91	0.61	0.642413			2018-05-01	04:02:00	4.294	1.814	1.61652	89.1134		2019-07-11 02:00:00	2.083	-0.217		2019-08-24	02:00:00	2.759	-0.361		2016-01-01	20:10:00	3.462	0.56		2019-01-11 02:00:00	-1.16493
2017-03-01	20:15:00	3.86	0.56	0.584327			2018-05-01	04:03:00	4.308	1.828	1.6201	88.6271		2019-07-11 03:00:00	1.681	-0.619		2019-08-24	03:00:00	2.568	-0.552		2016-01-01	20:15:00	3.479	0.577		2019-01-11 03:00:00	-0.935085
2017-03-01	20:20:00	3.814	0.514	0.525692			2018-05-01	04:04:00	4.308	1.828	1.62354	88.8149		2019-07-11 04:00:00	1.387	-0.913		2019-08-24	04:00:00	2.414	-0.706		2016-01-01	20:20:00	3.489	0.587		2019-01-11 04:00:00	-0.298319
2017-03-01	20:25:00	3.765	0.465	0.466637			2018-05-01	04:05:00	4.303	1.823	1.62682	89.2386		2019-07-11 05:00:00	1.165	-1.135		2019-08-24	05:00:00	2.384	-0.736		2016-01-01	20:25:00	3.496	0.594		2019-01-11 05:00:00	0.517104
2017-03-01	20:30:00	3.722	0.422	0.407307			2018-05-01	04:06:00	4.304	1.824	1.62995	89.3615		2019-07-11 06:00:00	0.971	-1.329		2019-08-24	06:00:00	2.614	-0.506		2016-01-01	20:30:00	3.511	0.609		2019-01-11 06:00:00	1.07211
2017-03-01	20:35:00	3.675	0.375	0.347856			2018-05-01	04:07:00	4.306	1.826	1.63294	89.4272		2019-07-11 07:00:00	0.947	-1.353		2019-08-24	07:00:00	3.127	0.007		2016-01-01	20:35:00	3.514	0.612		2019-01-11 07:00:00	1.18008
2017-03-01	20:40:00	3.631	0.331	0.288448			2018-05-01	04:08:00	4.308	1.828	1.63578	89.4846		2019-07-11 08:00:00	1.308	-0.992		2019-08-24	08:00:00	3.815	0.695		2016-01-01	20:40:00	3.523	0.621		2019-01-11 08:00:00	0.977263
2017-03-01	20:45:00	3.592	0.292	0.229254			2018-05-01	04:09:00	4.309	1.829	1.63847	89.5829		2019-07-11 09:00:00	2.174	-0.126		2019-08-24	09:00:00	4.16	1.04		2016-01-01	20:45:00	3.526	0.624		2019-01-11 09:00:00	0.555087
2017-03-01	20:50:00	3.552	0.252	0.170452			2018-05-01	04:10:00	4.308	1.828	1.64102	89.7713		2019-07-11 10:00:00	2.999	0.699		2019-08-24	10:00:00	4.186	1.066		2016-01-01	20:50:00	3.532	0.63		2019-01-11 10:00:00	0.00717644
2017-03-01	20:55:00	3.506	0.206	0.112221			2018-05-01	04:11:00	4.308	1.828	1.64342	89.9028		2019-07-11 11:00:00	3.28	0.98		2019-08-24	11:00:00	3.899	0.779		2016-01-01	20:55:00	3.528	0.626		2019-01-11 11:00:00	-0.44789
2017-03-01	21:00:00	3.464	0.164	0.0547379			2018-05-01	04:12:00	4.308	1.828	1.64568	90.0265		2019-07-11 12:00:00	3.159	0.859		2019-08-24	12:00:00	3.517	0.397		2016-01-01	21:00:00	3.541	0.639		2019-01-11 12:00:00	-0.754812
2017-03-01	21:05:00	3.422	0.122	-0.00182071			2018-05-01	04:13:00	4.311	1.831	1.6478	89.9948		2019-07-11 13:00:00	2.748	0.448		2019-08-24	13:00:00	3.174	0.054		2016-01-01	21:05:00	3.539	0.637		2019-01-11 13:00:00	-1.02154
2017-03-01	21:10:00	3.372	0.072	-0.0572856			2018-05-01	04:14:00	4.311	1.831	1.64978	90.1029		2019-07-11 14:00:00	2.278	-0.022		2019-08-24	14:00:00	2.92	-0.2		2016-01-01	21:10:00	3.539	0.637		2019-01-11 14:00:00	-1.20502
2017-03-01	21:15:00	3.333	0.033	-0.111495			2018-05-01	04:15:00	4.309	1.829	1.65162	90.302		2019-07-11 15:00:00	1.864	-0.436		2019-08-24	15:00:00	2.648	-0.472		2016-01-01	21:15:00	3.543	0.641		2019-01-11 15:00:00	-1.13581
2017-03-01	21:20:00	3.29	-0.01	-0.1643			2018-05-01	04:16:00	4.311	1.831	1.65333	90.2963		2019-07-11 16:00:00	1.515	-0.785		2019-08-24	16:00:00	2.461	-0.659		2016-01-01	21:20:00	3.539	0.637		2019-01-11 16:00:00	-0.688812
2017-03-01	21:25:00	3.246	-0.054	-0.215561			2018-05-01	04:17:00	4.311	1.831	1.65489	90.3818		2019-07-11 17:00:00	1.252	-1.048		2019-08-24	17:00:00	2.311	-0.809		2016-01-01	21:25:00	3.526	0.624		2019-01-11 17:00:00	0.0744141
2017-03-01	21:30:00	3.203	-0.097	-0.265157			2018-05-01	04:18:00	4.309	1.829	1.65632	90.5587		2019-07-11 18:00:00	1.029	-1.271		2019-08-24	18:00:00	2.309	-0.811		2016-01-01	21:30:00	3.516	0.614		2019-01-11 18:00:00	0.78203
2017-03-01	21:35:00	3.162	-0.138	-0.312981			2018-05-01	04:19:00	4.307	1.827	1.65761	90.7287		2019-07-11 19:00:00	0.88	-1.42		2019-08-24	19:00:00	2.54	-0.58		2016-01-01	21:35:00	3.514	0.612		2019-01-11 19:00:00	1.0769
2017-03-01	21:40:00	3.119	-0.181	-0.358944			2018-05-01	04:20:00	4.31	1.83	1.65877	90.6433		2019-07-11 20:00:00	0.902	-1.398		2019-08-24	20:00:00	3.046	-0.074		2016-01-01	21:40:00	3.488	0.586		2019-01-11 20:00:00	0.993149
2017-03-01	21:45:00	3.075	-0.225	-0.402978			2018-05-01	04:21:00	4.31	1.83	1.6598	90.6995		2019-07-11 21:00:00	1.333	-0.967		2019-08-24	21:00:00	3.711	0.591		2016-01-01	21:45:00	3.479	0.577		2019-01-11 21:00:00	0.683234
2017-03-01	21:50:00	3.036	-0.264	-0.445031			2018-05-01	04:22:00	4.309	1.829	1.6607	90.7981		2019-07-11 22:00:00	2.213	-0.087		2019-08-24	22:00:00	4.017	0.897		2016-01-01	21:50:00	3.453	0.551		2019-01-11 22:00:00	0.198329
2017-03-01	21:55:00	2.996	-0.304	-0.485073			2018-05-01	04:23:00	4.302	1.822	1.66146	91.189		2019-07-11 23:00:00	2.902	0.602		2019-08-24	23:00:00	4.006	0.886		2016-01-01	21:55:00	3.433	0.531		2019-01-11 23:00:00	-0.297338
2017-03-01	22:00:00	2.955	-0.345	-0.523094			2018-05-01	04:24:00	4.302	1.822	1.6621	91.224		2019-07-12	3.108	0.808		2019-08-25	00:00:00	3.731	0.611		2016-01-01	22:00:00	3.415	0.513		2019-01-12	-0.646879
2017-03-01	22:05:00	2.918	-0.382	-0.5591			2018-05-01	04:25:00	4.306	1.826	1.66261	91.052		2019-07-12 01:00:00	2.917	0.617		2019-08-25	01:00:00	3.39	0.27		2016-01-01	22:05:00	3.391	0.489		2019-01-12 01:00:00	-0.921509
2017-03-01	22:10:00	2.878	-0.422	-0.593118			2018-05-01	04:26:00	4.304	1.824	1.66299	91.1728		2019-07-12 02:00:00	2.536	0.236		2019-08-25	02:00:00	3.09	-0.03		2016-01-01	22:10:00	3.37	0.468		2019-01-12 02:00:00	-1.15373
2017-03-01	22:15:00	2.85	-0.45	-0.625191			2018-05-01	04:27:00	4.303	1.823	1.66325	91.2368		2019-07-12 03:00:00	2.115	-0.185		2019-08-25	03:00:00	2.824	-0.296		2016-01-01	22:15:00	3.339	0.437		2019-01-12 03:00:00	-1.17823
2017-03-01	22:20:00	2.812	-0.488	-0.655379			2018-05-01	04:28:00	4.301	1.821	1.66338	91.3442		2019-07-12 04:00:00	1.725	-0.575		2019-08-25	04:00:00	2.627	-0.493		2016-01-01	22:20:00	3.309	0.407		2019-01-12 04:00:00	-0.842563
2017-03-01	22:25:00	2.778	-0.522	-0.683755			2018-05-01	04:29:00	4.299	1.819	1.66339	91.4451		2019-07-12 05:00:00	1.448	-0.852		2019-08-25	05:00:00	2.475	-0.645		2016-01-01	22:25:00	3.281	0.379		2019-01-12 05:00:00	-0.168576
2017-03-01	22:30:00	2.745	-0.555	-0.710405			2018-05-01	04:30:00	4.302	1.822	1.66327	91.2882		2019-07-12 06:00:00	1.188	-1.112		2019-08-25	06:00:00	2.428	-0.692		2016-01-01	22:30:00	3.24	0.338		2019-01-12 06:00:00	0.561563
2017-03-01	22:35:00	2.713	-0.587	-0.735428			2018-05-01	04:31:00	4.302	1.822	1.66303	91.2752		2019-07-12 07:00:00	0.991	-1.309		2019-08-25	07:00:00	2.63	-0.49		2016-01-01	22:35:00	3.213	0.311		2019-01-12 07:00:00	0.968717
2017-03-01	22:40:00	2.678	-0.622	-0.758928			2018-05-01	04:32:00	4.302	1.822	1.66268	91.2555		2019-07-12 08:00:00	0.94	-1.36		2019-08-25	08:00:00	3.13	0.01		2016-01-01	22:40:00	3.179	0.277		2019-01-12 08:00:00	0.974326
2017-03-01	22:45:00	2.657	-0.643	-0.781019			2018-05-01	04:33:00	4.292	1.812	1.6622	91.7329		2019-07-12 09:00:00	1.282	-1.018		2019-08-25	09:00:00	3.823	0.703		2016-01-01	22:45:00	3.143	0.241		2019-01-12 09:00:00	0.731006
2017-03-01	22:50:00	2.631	-0.669	-0.801819			2018-05-01	04:34:00	4.289	1.809	1.6616	91.8521		2019-07-12 10:00:00	2.057	-0.243		2019-08-25	10:00:00	4.184	1.064		2016-01-01	22:50:00	3.1	0.198		2019-01-12 10:00:00	0.301961
2017-03-01	22:55:00	2.598	-0.702	-0.821447			2018-05-01	04:35:00	4.298	1.818	1.66089	91.3582		2019-07-12 11:00:00	2.911	0.611		2019-08-25	11:00:00	4.246	1.126		2016-01-01	22:55:00	3.057	0.155		2019-01-12 11:00:00	-0.206063
2017-03-01	23:00:00	2.578	-0.722	-0.840026			2018-05-01	04:36:00	4.296	1.816	1.66006	91.4132		2019-07-12 12:00:00	3.201	0.901		2019-08-25	12:00:00	3.995	0.875		2016-01-01	23:00:00	3.026	0.124		2019-01-12 12:00:00	-0.595767
2017-03-01	23:05:00	2.558	-0.742	-0.857674			2018-05-01	04:37:00	4.294	1.814	1.65912	91.4619		2019-07-12 13:00:00	3.132	0.832		2019-08-25	13:00:00	3.626	0.506		2016-01-01	23:05:00	2.989	0.087		2019-01-12 13:00:00	-0.867076
2017-03-01	23:10:00	2.531	-0.769	-0.874509			2018-05-01	04:38:00	4.282	1.802	1.65806	92.0122		2019-07-12 14:00:00	2.777	0.477		2019-08-25	14:00:00	3.286	0.166		2016-01-01	23:10:00	2.951	0.049		2019-01-12 14:00:00	-1.10921
2017-03-01	23:15:00	2.504	-0.796	-0.890643			2018-05-01	04:39:00	4.28	1.8	1.65689	92.0494		2019-07-12 15:00:00	2.318	0.018		2019-08-25	15:00:00	3.002	-0.118		2016-01-01	23:15:00	2.911	0.009		2019-01-12 15:00:00	-1.22748
2017-03-01	23:20:00	2.477	-0.823	-0.906183			2018-05-01	04:40:00	4.287	1.807	1.65561	91.6218		2019-07-12 16:00:00	1.91	-0.39		2019-08-25	16:00:00	2.757	-0.363		2016-01-01	23:20:00	2.869	-0.033		2019-01-12 16:00:00	-1.06065
2017-03-01	23:25:00	2.454	-0.846	-0.921226			2018-05-01	04:41:00	4.285	1.805	1.65421	91.646		2019-07-12 17:00:00	1.545	-0.755		2019-08-25	17:00:00	2.559	-0.561		2016-01-01	23:25:00	2.828	-0.074		2019-01-12 17:00:00	-0.540201
2017-03-01	23:30:00	2.43	-0.87	-0.935861			2018-05-01	04:42:00	4.283	1.803	1.65271	91.6642		2019-07-12 18:00:00	1.29	-1.01		2019-08-25	18:00:00	2.4	-0.72		2016-01-01	23:30:00	2.794	-0.108		2019-01-12 18:00:00	0.201862
2017-03-01	23:35:00	2.408	-0.892	-0.950168			2018-05-01	04:43:00	4.272	1.792	1.65109	92.1368		2019-07-12 19:00:00	1.065	-1.235		2019-08-25	19:00:00	2.385	-0.735		2016-01-01	23:35:00	2.744	-0.158		2019-01-12 19:00:00	0.782499
2017-03-01	23:40:00	2.384	-0.916	-0.964214			2018-05-01	04:44:00	4.269	1.789	1.64937	92.195		2019-07-12 20:00:00	0.902	-1.398		2019-08-25	20:00:00	2.562	-0.558		2016-01-01	23:40:00	2.705	-0.197		2019-01-12 20:00:00	0.939108
2017-03-01	23:45:00	2.357	-0.943	-0.978055			2018-05-01	04:45:00	4.278	1.798	1.64754	91.6317		2019-07-12 21:00:00	0.893	-1.407		2019-08-25	21:00:00	3.027	-0.093		2016-01-01	23:45:00	2.663	-0.239		2019-01-12 21:00:00	0.782105
2017-03-01	23:50:00	2.331	-0.969	-0.991733			2018-05-01	04:46:00	4.277	1.797	1.6456	91.575		2019-07-12 22:00:00	1.325	-0.975		2019-08-25	22:00:00	3.733	0.613		2016-01-01	23:50:00	2.622	-0.28		2019-01-12 22:00:00	0.447397
2017-03-01	23:55:00	2.302	-0.998	-1.00528			2018-05-01	04:47:00	4.275	1.795	1.64356	91.5633		2019-07-12 23:00:00	2.165	-0.135		2019-08-25	23:00:00	4.083	0.963		2016-01-01	23:55:00	2.582	-0.32		2019-01-12 23:00:00	-0.0219884
2017-03-02	00:00:00	2.282	-1.018	-1.01871			2018-05-01	04:48:00	4.257	1.777	1.64142	92.37		2019-07-13	2.89	0.59		2019-08-26	00:00:00	4.158	1.038		2016-01-02	00:00:00	2.539	-0.363		2019-01-13	-0.459722
2017-03-02	00:05:00	2.264	-1.036	-1.03202			2018-05-01	04:49:00	4.254	1.774	1.63917	92.3994		2019-07-13 01:00:00	3.108	0.808		2019-08-26	01:00:00	3.924	0.804		2016-01-02	00:05:00	2.502	-0.4		2019-01-13 01:00:00	-0.761121
2017-03-02	00:10:00	2.247	-1.053	-1.0452			2018-05-01	04:50:00	4.266	1.786	1.63681	91.6469		2019-07-13 02:00:00	2.945	0.645		2019-08-26	02:00:00	3.574	0.454		2016-01-02	00:10:00	2.463	-0.439		2019-01-13 02:00:00	-1.01831
2017-03-02	00:15:00	2.231	-1.069	-1.05822			2018-05-01	04:51:00	4.263	1.783	1.63436	91.6635		2019-07-13 03:00:00	2.567	0.267		2019-08-26	03:00:00	3.259	0.139		2016-01-02	00:15:00	2.436	-0.466		2019-01-13 03:00:00	-1.21449
2017-03-02	00:20:00	2.208	-1.092	-1.07103			2018-05-01	04:52:00	4.26	1.78	1.63181	91.6745		2019-07-13 04:00:00	2.145	-0.155		2019-08-26	04:00:00	2.971	-0.149		2016-01-02	00:20:00	2.395	-0.507		2019-01-13 04:00:00	-1.17047
2017-03-02	00:25:00	2.183	-1.117	-1.08358			2018-05-01	04:53:00	4.241	1.761	1.62915	92.5129		2019-07-13 05:00:00	1.753	-0.547		2019-08-26	05:00:00	2.768	-0.352		2016-01-02	00:25:00	2.361	-0.541		2019-01-13 05:00:00	-0.780299
2017-03-02	00:30:00	2.169	-1.131	-1.0958			2018-05-01	04:54:00	4.237	1.757	1.6264	92.5669		2019-07-13 06:00:00	1.46	-0.84		2019-08-26	06:00:00	2.58	-0.54		2016-01-02	00:30:00	2.321	-0.581		2019-01-13 06:00:00	-0.115952
2017-03-02	00:35:00	2.142	-1.158	-1.10758			2018-05-01	04:55:00	4.251	1.771	1.62355	91.6741		2019-07-13 07:00:00	1.231	-1.069		2019-08-26	07:00:00	2.514	-0.606		2016-01-02	00:35:00	2.297	-0.605		2019-01-13 07:00:00	0.528183
2017-03-02	00:40:00	2.122	-1.178	-1.11883			2018-05-01	04:56:00	4.247	1.767	1.6206	91.7148		2019-07-13 08:00:00	1.019	-1.281		2019-08-26	08:00:00	2.644	-0.476		2016-01-02	00:40:00	2.258	-0.644		2019-01-13 08:00:00	0.832715
2017-03-02	00:45:00	2.099	-1.201	-1.12943			2018-05-01	04:57:00	4.244	1.764	1.61756	91.6982		2019-07-13 09:00:00	0.971	-1.329		2019-08-26	09:00:00	3.109	-0.011		2016-01-02	00:45:00	2.231	-0.671		2019-01-13 09:00:00	0.789813
2017-03-02	00:50:00	2.082	-1.218	-1.13924			2018-05-01	04:58:00	4.221	1.741	1.61442	92.7293		2019-07-13 10:00:00	1.322	-0.978		2019-08-26	10:00:00	3.784	0.664		2016-01-02	00:50:00	2.198	-0.704		2019-01-13 10:00:00	0.544867
2017-03-02	00:55:00	2.067	-1.233	-1.14811			2018-05-01	04:59:00	4.217	1.737	1.61118	92.7567		2019-07-13 11:00:00	2.118	-0.182		2019-08-26	11:00:00	4.224	1.104		2016-01-02	00:55:00	2.16	-0.742		2019-01-13 11:00:00	0.136737
2017-03-02	01:00:00	2.047	-1.253	-1.15588			2018-05-01	05:00:00	4.233	1.753	1.60786	91.7203		2019-07-13 12:00:00	2.925	0.625		2019-08-26	12:00:00	4.333	1.213		2016-01-02	01:00:00	2.136	-0.766		2019-01-13 12:00:00	-0.322283
2017-03-02	01:05:00	2.028	-1.272	-1.16238			2018-05-01	05:01:00	4.228	1.748	1.60444	91.7869		2019-07-13 13:00:00	3.216	0.916		2019-08-26	13:00:00	4.118	0.998		2016-01-02	01:05:00	2.107	-0.795		2019-01-13 13:00:00	-0.665625
2017-03-02	01:10:00	2.01	-1.29	-1.16742			2018-05-01	05:02:00	4.225	1.745	1.60092	91.7435		2019-07-13 14:00:00	3.139	0.839		2019-08-26	14:00:00	3.736	0.616		2016-01-02	01:10:00	2.079	-0.823		2019-01-13 14:00:00	-0.924132
2017-03-02	01:15:00	1.995	-1.305	-1.17081			2018-05-01	05:03:00	4.2	1.72	1.59732	92.8674		2019-07-13 15:00:00	2.758	0.458		2019-08-26	15:00:00	3.356	0.236		2016-01-02	01:15:00	2.06	-0.842		2019-01-13 15:00:00	-1.14991
2017-03-02	01:20:00	1.976	-1.324	-1.17234			2018-05-01	05:04:00	4.195	1.715	1.59363	92.9228		2019-07-13 16:00:00	2.299	-0.001		2019-08-26	16:00:00	3.051	-0.069		2016-01-02	01:20:00	2.018	-0.884		2019-01-13 16:00:00	-1.21974
2017-03-02	01:25:00	1.96	-1.34	-1.1718			2018-05-01	05:05:00	4.213	1.733	1.58984	91.7394		2019-07-13 17:00:00	1.891	-0.409		2019-08-26	17:00:00	2.795	-0.325		2016-01-02	01:25:00	1.998	-0.904		2019-01-13 17:00:00	-0.997657
2017-03-02	01:30:00	1.95	-1.35	-1.16897			2018-05-01	05:06:00	4.209	1.729	1.58597	91.7277		2019-07-13 18:00:00	1.556	-0.744		2019-08-26	18:00:00	2.574	-0.546		2016-01-02	01:30:00	1.971	-0.931		2019-01-13 18:00:00	-0.450953
2017-03-02	01:35:00	1.942	-1.358	-1.16363			2018-05-01	05:07:00	4.205	1.725	1.58201	91.7109		2019-07-13 19:00:00	1.28	-1.02		2019-08-26	19:00:00	2.38	-0.74		2016-01-02	01:35:00	1.943	-0.959		2019-01-13 19:00:00	0.250553
2017-03-02	01:40:00	1.944	-1.356	-1.15556			2018-05-01	05:08:00	4.175	1.695	1.57797	93.0953		2019-07-13 20:00:00	1.044	-1.256		2019-08-26	20:00:00	2.312	-0.808		2016-01-02	01:40:00	1.924	-0.978		2019-01-13 20:00:00	0.730231
2017-03-02	01:45:00	1.939	-1.361	-1.14454			2018-05-01	05:09:00	4.17	1.69	1.57383	93.1262		2019-07-13 21:00:00	0.869	-1.431		2019-08-26	21:00:00	2.471	-0.649		2016-01-02	01:45:00	1.896	-1.006		2019-01-13 21:00:00	0.805633
2017-03-02	01:50:00	1.945	-1.355	-1.13036			2018-05-01	05:10:00	4.19	1.71	1.56962	91.7904		2019-07-13 22:00:00	0.909	-1.391		2019-08-26	22:00:00	2.932	-0.188		2016-01-02	01:50:00	1.865	-1.037		2019-01-13 22:00:00	0.628622
2017-03-02	01:55:00	1.948	-1.352	-1.11279			2018-05-01	05:11:00	4.185	1.705	1.56531	91.8072		2019-07-13 23:00:00	1.375	-0.925		2019-08-26	23:00:00	3.705	0.585		2016-01-02	01:55:00	1.844	-1.058		2019-01-13 23:00:00	0.302749
2017-03-02	02:00:00	1.961	-1.339	-1.09165			2018-05-01	05:12:00	4.18	1.7	1.56093	91.8192		2019-07-14	2.315	0.015		2019-08-27	00:00:00	4.144	1.024		2016-01-02	02:00:00	1.815	-1.087		2019-01-14	-0.137421
2017-03-02	02:05:00	1.985	-1.315	-1.06675			2018-05-01	05:13:00	4.148	1.668	1.55646	93.3128		2019-07-14 01:00:00	3.004	0.704		2019-08-27	01:00:00	4.279	1.159		2016-01-02	02:05:00	1.794	-1.108		2019-01-14 01:00:00	-0.529734
2017-03-02	02:10:00	2.016	-1.284	-1.03792			2018-05-01	05:14:00	4.142	1.662	1.55191	93.3758		2019-07-14 02:00:00	3.206	0.906		2019-08-27	02:00:00	4.08	0.96		2016-01-02	02:10:00	1.766	-1.136		2019-01-14 02:00:00	-0.80981
2017-03-02	02:15:00	2.048	-1.252	-1.00501			2018-05-01	05:15:00	4.164	1.684	1.54727	91.8808		2019-07-14 03:00:00	3.018	0.718		2019-08-27	03:00:00	3.715	0.595		2016-01-02	02:15:00	1.748	-1.154		2019-01-14 03:00:00	-1.06463
2017-03-02	02:20:00	2.088	-1.212	-0.967893			2018-05-01	05:16:00	4.159	1.679	1.54256	91.8736		2019-07-14 04:00:00	2.635	0.335		2019-08-27	04:00:00	3.341	0.221		2016-01-02	02:20:00	1.729	-1.173		2019-01-14 04:00:00	-1.23613
2017-03-02	02:25:00	2.136	-1.164	-0.926468			2018-05-01	05:17:00	4.153	1.673	1.53776	91.9166		2019-07-14 05:00:00	2.184	-0.116		2019-08-27	05:00:00	3.017	-0.103		2016-01-02	02:25:00	1.696	-1.206		2019-01-14 05:00:00	-1.15707
2017-03-02	02:30:00	2.186	-1.114	-0.880664			2018-05-01	05:18:00	4.122	1.642	1.53289	93.3552		2019-07-14 06:00:00	1.789	-0.511		2019-08-27	06:00:00	2.765	-0.355		2016-01-02	02:30:00	1.672	-1.23		2019-01-14 06:00:00	-0.758268
2017-03-02	02:35:00	2.24	-1.06	-0.830441			2018-05-01	05:19:00	4.117	1.637	1.52794	93.3378		2019-07-14 07:00:00	1.468	-0.832		2019-08-27	07:00:00	2.557	-0.563		2016-01-02	02:35:00	1.641	-1.261		2019-01-14 07:00:00	-0.126266
2017-03-02	02:40:00	2.301	-0.999	-0.775795			2018-05-01	05:20:00	4.137	1.657	1.52291	91.9077		2019-07-14 08:00:00	1.218	-1.082		2019-08-27	08:00:00	2.417	-0.703		2016-01-02	02:40:00	1.623	-1.279		2019-01-14 08:00:00	0.453193
2017-03-02	02:45:00	2.363	-0.937	-0.716756			2018-05-01	05:21:00	4.133	1.653	1.51781	91.8213		2019-07-14 09:00:00	1.024	-1.276		2019-08-27	09:00:00	2.499	-0.621		2016-01-02	02:45:00	1.601	-1.301		2019-01-14 09:00:00	0.709267
2017-03-02	02:50:00	2.425	-0.875	-0.653393			2018-05-01	05:22:00	4.128	1.648	1.51262	91.7854		2019-07-14 10:00:00	1.006	-1.294		2019-08-27	10:00:00	2.945	-0.175		2016-01-02	02:50:00	1.579	-1.323		2019-01-14 10:00:00	0.671551
2017-03-02	02:55:00	2.494	-0.806	-0.585815			2018-05-01	05:23:00	4.096	1.616	1.50737	93.2776		2019-07-14 11:00:00	1.433	-0.867		2019-08-27	11:00:00	3.72	0.6		2016-01-02	02:55:00	1.552	-1.35		2019-01-14 11:00:00	0.456851
2017-03-02	03:00:00	2.571	-0.729	-0.514172			2018-05-01	05:24:00	4.092	1.612	1.50203	93.1783		2019-07-14 12:00:00	2.331	0.031		2019-08-27	12:00:00	4.284	1.164		2016-01-02	03:00:00	1.539	-1.363		2019-01-14 12:00:00	0.0804532
2017-03-02	03:05:00	2.654	-0.646	-0.438652			2018-05-01	05:25:00	4.112	1.632	1.49663	91.7052		2019-07-14 13:00:00	3.087	0.787		2019-08-27	13:00:00	4.448	1.328		2016-01-02	03:05:00	1.504	-1.398		2019-01-14 13:00:00	-0.340196
2017-03-02	03:10:00	2.745	-0.555	-0.359486			2018-05-01	05:26:00	4.106	1.626	1.49115	91.7066		2019-07-14 14:00:00	3.326	1.026		2019-08-27	14:00:00	4.256	1.136		2016-01-02	03:10:00	1.488	-1.414		2019-01-14 14:00:00	-0.663404
2017-03-02	03:15:00	2.843	-0.457	-0.276944			2018-05-01	05:27:00	4.101	1.621	1.4856	91.647		2019-07-14 15:00:00	3.158	0.858		2019-08-27	15:00:00	3.846	0.726		2016-01-02	03:15:00	1.474	-1.428		2019-01-14 15:00:00	-0.929363
2017-03-02	03:20:00	2.956	-0.344	-0.191332			2018-05-01	05:28:00	4.073	1.593	1.47997	92.9049		2019-07-14 16:00:00	2.764	0.464		2019-08-27	16:00:00	3.425	0.305		2016-01-02	03:20:00	1.454	-1.448		2019-01-14 16:00:00	-1.15175
2017-03-02	03:25:00	3.051	-0.249	-0.102994			2018-05-01	05:29:00	4.068	1.588	1.47428	92.8388		2019-07-14 17:00:00	2.284	-0.016		2019-08-27	17:00:00	3.083	-0.037		2016-01-02	03:25:00	1.441	-1.461		2019-01-14 17:00:00	-1.20002
2017-03-02	03:30:00	3.134	-0.166	-0.012307			2018-05-01	05:30:00	4.088	1.608	1.46852	91.3257		2019-07-14 18:00:00	1.89	-0.41		2019-08-27	18:00:00	2.8	-0.32		2016-01-02	03:30:00	1.425	-1.477		2019-01-14 18:00:00	-0.962574
2017-03-02	03:35:00	3.228	-0.072	0.0803228			2018-05-01	05:31:00	4.084	1.604	1.46268	91.1897		2019-07-14 19:00:00	1.545	-0.755		2019-08-27	19:00:00	2.593	-0.527		2016-01-02	03:35:00	1.417	-1.485		2019-01-14 19:00:00	-0.418459
2017-03-02	03:40:00	3.346	0.046	0.174462			2018-05-01	05:32:00	4.079	1.599	1.45678	91.1057		2019-07-14 20:00:00	1.283	-1.017		2019-08-27	20:00:00	2.374	-0.746		2016-01-02	03:40:00	1.403	-1.499		2019-01-14 20:00:00	0.246124
2017-03-02	03:45:00	3.468	0.168	0.269656			2018-05-01	05:33:00	4.046	1.566	1.45081	92.6443		2019-07-14 21:00:00	1.069	-1.231		2019-08-27	21:00:00	2.258	-0.862		2016-01-02	03:45:00	1.393	-1.509		2019-01-14 21:00:00	0.669353
2017-03-02	03:50:00	3.583	0.283	0.365431			2018-05-01	05:34:00	4.04	1.56	1.44477	92.6136		2019-07-14 22:00:00	0.889	-1.411		2019-08-27	22:00:00	2.451	-0.669		2016-01-02	03:50:00	1.382	-1.52		2019-01-14 22:00:00	0.72739
2017-03-02	03:55:00	3.704	0.404	0.461303			2018-05-01	05:35:00	4.063	1.583	1.43867	90.8824		2019-07-14 23:00:00	0.986	-1.314		2019-08-27	23:00:00	3.046	-0.074		2016-01-02	03:55:00	1.375	-1.527		2019-01-14 23:00:00	0.57427
2017-03-02	04:00:00	3.842	0.542	0.55678			2018-05-01	05:36:00	4.058	1.578	1.4325	90.7794		2019-07-15	1.567	-0.733		2019-08-28	00:00:00	3.939	0.819		2016-01-02	04:00:00	1.364	-1.538		2019-01-15	0.269635
2017-03-02	04:05:00	3.964	0.664	0.651366			2018-05-01	05:37:00	4.052	1.572	1.42626	90.7293		2019-07-15 01:00:00	2.575	0.275		2019-08-28	01:00:00	4.402	1.282		2016-01-02	04:05:00	1.362	-1.54		2019-01-15 01:00:00	-0.149108
2017-03-02	04:10:00	4.081	0.781	0.744572			2018-05-01	05:38:00	4.016	1.536	1.41997	92.4457		2019-07-15 02:00:00	3.171	0.871		2019-08-28	02:00:00	4.497	1.377		2016-01-02	04:10:00	1.357	-1.545		2019-01-15 02:00:00	-0.518046
2017-03-02	04:15:00	4.201	0.901	0.835916			2018-05-01	05:39:00	4.01	1.53	1.4136	92.3923		2019-07-15 03:00:00	3.298	0.998		2019-08-28	03:00:00	4.26	1.14		2016-01-02	04:15:00	1.353	-1.549		2019-01-15 03:00:00	-0.800219
2017-03-02	04:20:00	4.306	1.006	0.924932			2018-05-01	05:40:00	4.034	1.554	1.40718	90.5519		2019-07-15 04:00:00	3.054	0.754		2019-08-28	04:00:00	3.824	0.704		2016-01-02	04:20:00	1.347	-1.555		2019-01-15 04:00:00	-1.06514
2017-03-02	04:25:00	4.4	1.1	1.01117			2018-05-01	05:41:00	4.028	1.548	1.40069	90.4838		2019-07-15 05:00:00	2.618	0.318		2019-08-28	05:00:00	3.4	0.28		2016-01-02	04:25:00	1.353	-1.549		2019-01-15 05:00:00	-1.22899
2017-03-02	04:30:00	4.503	1.203	1.09422			2018-05-01	05:42:00	4.022	1.542	1.39414	90.4112		2019-07-15 06:00:00	2.159	-0.141		2019-08-28	06:00:00	3.045	-0.075		2016-01-02	04:30:00	1.35	-1.552		2019-01-15 06:00:00	-1.1508
2017-03-02	04:35:00	4.562	1.262	1.17367			2018-05-01	05:43:00	3.983	1.503	1.38753	92.3175		2019-07-15 07:00:00	1.766	-0.534		2019-08-28	07:00:00	2.753	-0.367		2016-01-02	04:35:00	1.351	-1.551		2019-01-15 07:00:00	-0.777822
2017-03-02	04:40:00	4.627	1.327	1.24918			2018-05-01	05:44:00	3.978	1.498	1.38086	92.1804		2019-07-15 08:00:00	1.444	-0.856		2019-08-28	08:00:00	2.532	-0.588		2016-01-02	04:40:00	1.361	-1.541		2019-01-15 08:00:00	-0.180502
2017-03-02	04:45:00	4.678	1.378	1.32042			2018-05-01	05:45:00	4.003	1.523	1.37413	90.2255		2019-07-15 09:00:00	1.213	-1.087		2019-08-28	09:00:00	2.372	-0.748		2016-01-02	04:45:00	1.359	-1.543		2019-01-15 09:00:00	0.37384
2017-03-02	04:50:00	4.728	1.428	1.3871			2018-05-01	05:46:00	3.996	1.516	1.36735	90.1944		2019-07-15 10:00:00	1.028	-1.272		2019-08-28	10:00:00	2.479	-0.641		2016-01-02	04:50:00	1.369	-1.533		2019-01-15 10:00:00	0.641691
2017-03-02	04:55:00	4.765	1.465	1.449			2018-05-01	05:47:00	3.989	1.509	1.3605	90.1592		2019-07-15 11:00:00	1.076	-1.224		2019-08-28	11:00:00	3.057	-0.063		2016-01-02	04:55:00	1.388	-1.514		2019-01-15 11:00:00	0.651562
2017-03-02	05:00:00	4.785	1.485	1.50592			2018-05-01	05:48:00	3.951	1.471	1.3536	92.0191		2019-07-15 12:00:00	1.609	-0.691		2019-08-28	12:00:00	3.982	0.862		2016-01-02	05:00:00	1.405	-1.497		2019-01-15 12:00:00	0.476144
2017-03-02	05:05:00	4.818	1.518	1.5577			2018-05-01	05:49:00	3.945	1.465	1.34664	91.9211		2019-07-15 13:00:00	2.556	0.256		2019-08-28	13:00:00	4.543	1.423		2016-01-02	05:05:00	1.423	-1.479		2019-01-15 13:00:00	0.121171
2017-03-02	05:10:00	4.841	1.541	1.60425			2018-05-01	05:50:00	3.97	1.49	1.33963	89.9081		2019-07-15 14:00:00	3.199	0.899		2019-08-28	14:00:00	4.664	1.544		2016-01-02	05:10:00	1.44	-1.462		2019-01-15 14:00:00	-0.280765
2017-03-02	05:15:00	4.859	1.559	1.64551			2018-05-01	05:51:00	3.965	1.485	1.33256	89.7349		2019-07-15 15:00:00	3.327	1.027		2019-08-28	15:00:00	4.446	1.326		2016-01-02	05:15:00	1.464	-1.438		2019-01-15 15:00:00	-0.606585
2017-03-02	05:20:00	4.887	1.587	1.68146			2018-05-01	05:52:00	3.958	1.478	1.32544	89.6781		2019-07-15 16:00:00	3.076	0.776		2019-08-28	16:00:00	3.986	0.866		2016-01-02	05:20:00	1.49	-1.412		2019-01-15 16:00:00	-0.894287
2017-03-02	05:25:00	4.908	1.608	1.71213			2018-05-01	05:53:00	3.917	1.437	1.31827	91.7375		2019-07-15 17:00:00	2.638	0.338		2019-08-28	17:00:00	3.532	0.412		2016-01-02	05:25:00	1.526	-1.376		2019-01-15 17:00:00	-1.1254
2017-03-02	05:30:00	4.915	1.615	1.73759			2018-05-01	05:54:00	3.909	1.429	1.31104	91.7453		2019-07-15 18:00:00	2.178	-0.122		2019-08-28	18:00:00	3.146	0.026		2016-01-02	05:30:00	1.56	-1.342		2019-01-15 18:00:00	-1.17778
2017-03-02	05:35:00	4.927	1.627	1.75795			2018-05-01	05:55:00	3.938	1.458	1.30376	89.4213		2019-07-15 19:00:00	1.754	-0.546		2019-08-28	19:00:00	2.84	-0.28		2016-01-02	05:35:00	1.6	-1.302		2019-01-15 19:00:00	-0.955734
2017-03-02	05:40:00	4.932	1.632	1.77334			2018-05-01	05:56:00	3.932	1.452	1.29643	89.286		2019-07-15 20:00:00	1.44	-0.86		2019-08-28	20:00:00	2.601	-0.519		2016-01-02	05:40:00	1.635	-1.267		2019-01-15 20:00:00	-0.425512
2017-03-02	05:45:00	4.924	1.624	1.78394			2018-05-01	05:57:00	3.924	1.444	1.28905	89.2696		2019-07-15 21:00:00	1.186	-1.114		2019-08-28	21:00:00	2.398	-0.722		2016-01-02	05:45:00	1.676	-1.226		2019-01-15 21:00:00	0.22781
2017-03-02	05:50:00	4.922	1.622	1.78992			2018-05-01	05:58:00	3.88	1.4	1.28162	91.5446		2019-07-15 22:00:00	0.98	-1.32		2019-08-28	22:00:00	2.265	-0.855		2016-01-02	05:50:00	1.729	-1.173		2019-01-15 22:00:00	0.652801
2017-03-02	05:55:00	4.918	1.618	1.79152			2018-05-01	05:59:00	3.874	1.394	1.27415	91.4022		2019-07-15 23:00:00	0.84	-1.46		2019-08-28	23:00:00	2.529	-0.591		2016-01-02	05:55:00	1.777	-1.125		2019-01-15 23:00:00	0.746152
2017-03-02	06:00:00	4.915	1.615	1.78896			2018-05-01	06:00:00	3.901	1.421	1.26662	89.1359						2019-08-29	00:00:00	3.259	0.139		2016-01-02	06:00:00	1.829	-1.073		2019-01-16	0.629141
2017-03-02	06:05:00	4.911	1.611	1.78248			2018-05-01	06:01:00	3.894	1.414	1.25905	89.0416						2019-08-29	01:00:00	4.217	1.097		2016-01-02	06:05:00	1.888	-1.014		2019-01-16 01:00:00	0.329795
2017-03-02	06:10:00	4.903	1.603	1.77233			2018-05-01	06:02:00	3.887	1.407	1.25143	88.9431						2019-08-29	02:00:00	4.607	1.487		2016-01-02	06:10:00	1.95	-0.952		2019-01-16 02:00:00	-0.086689
2017-03-02	06:15:00	4.892	1.592	1.75875			2018-05-01	06:03:00	3.842	1.362	1.24376	91.319						2019-08-29	03:00:00	4.611	1.491		2016-01-02	06:15:00	2.003	-0.899		2019-01-16 03:00:00	-0.45232
2017-03-02	06:20:00	4.882	1.582	1.74201			2018-05-01	06:04:00	3.832	1.352	1.23606	91.4242						2019-08-29	04:00:00	4.3	1.18		2016-01-02	06:20:00	2.066	-0.836		2019-01-16 04:00:00	-0.752544
2017-03-02	06:25:00	4.865	1.565	1.72233			2018-05-01	06:05:00	3.866	1.386	1.2283	88.622						2019-08-29	05:00:00	3.812	0.692		2016-01-02	06:25:00	2.125	-0.777		2019-01-16 05:00:00	-1.03464
2017-03-02	06:30:00	4.848	1.548	1.69996			2018-05-01	06:06:00	3.858	1.378	1.2205	88.5707						2019-08-29	06:00:00	3.362	0.242		2016-01-02	06:30:00	2.186	-0.716		2019-01-16 06:00:00	-1.20717
2017-03-02	06:35:00	4.827	1.527	1.67511			2018-05-01	06:07:00	3.85	1.37	1.21267	88.5157						2019-08-29	07:00:00	3.006	-0.114		2016-01-02	06:35:00	2.252	-0.65		2019-01-16 07:00:00	-1.16249
2017-03-02	06:40:00	4.806	1.506	1.64799			2018-05-01	06:08:00	3.8	1.32	1.20478	91.2716						2019-08-29	08:00:00	2.724	-0.396		2016-01-02	06:40:00	2.315	-0.587		2019-01-16 08:00:00	-0.834966
2017-03-02	06:45:00	4.78	1.48	1.61878			2018-05-01	06:09:00	3.793	1.313	1.19686	91.1548						2019-08-29	09:00:00	2.483	-0.637		2016-01-02	06:45:00	2.372	-0.53		2019-01-16 09:00:00	-0.249982
2017-03-02	06:50:00	4.764	1.464	1.58767			2018-05-01	06:10:00	3.824	1.344	1.1889	88.4598						2019-08-29	10:00:00	2.326	-0.794		2016-01-02	06:50:00	2.43	-0.472		2019-01-16 10:00:00	0.336371
2017-03-02	06:55:00	4.74	1.44	1.55479			2018-05-01	06:11:00	3.816	1.336	1.1809	88.3906						2019-08-29	11:00:00	2.522	-0.598		2016-01-02	06:55:00	2.504	-0.398		2019-01-16 11:00:00	0.667246
2017-03-02	07:00:00	4.715	1.415	1.52027			2018-05-01	06:12:00	3.808	1.328	1.17286	88.3176						2019-08-29	12:00:00	3.262	0.142		2016-01-02	07:00:00	2.566	-0.336		2019-01-16 12:00:00	0.734831
2017-03-02	07:05:00	4.686	1.386	1.48423			2018-05-01	06:13:00	3.761	1.281	1.16478	90.9274						2019-08-29	13:00:00	4.298	1.178		2016-01-02	07:05:00	2.629	-0.273		2019-01-16 13:00:00	0.577904
2017-03-02	07:10:00	4.661	1.361	1.44675			2018-05-01	06:14:00	3.752	1.272	1.15666	90.9328						2019-08-29	14:00:00	4.751	1.631		2016-01-02	07:10:00	2.685	-0.217		2019-01-16 14:00:00	0.222906
2017-03-02	07:15:00	4.63	1.33	1.40791			2018-05-01	06:15:00	3.785	1.305	1.14851	88.0086						2019-08-29	15:00:00	4.775	1.655		2016-01-02	07:15:00	2.746	-0.156		2019-01-16 15:00:00	-0.177435
2017-03-02	07:20:00	4.602	1.302	1.36776			2018-05-01	06:16:00	3.777	1.297	1.14033	87.9202						2019-08-29	16:00:00	4.509	1.389		2016-01-02	07:20:00	2.806	-0.096		2019-01-16 16:00:00	-0.520504
2017-03-02	07:25:00	4.563	1.263	1.32635			2018-05-01	06:17:00	3.77	1.29	1.1321	87.7599						2019-08-29	17:00:00	4.008	0.888		2016-01-02	07:25:00	2.861	-0.041		2019-01-16 17:00:00	-0.834696
2017-03-02	07:30:00	4.523	1.223	1.2837			2018-05-01	06:18:00	3.722	1.242	1.12385	90.4869						2019-08-29	18:00:00	3.537	0.417		2016-01-02	07:30:00	2.928	0.026		2019-01-16 18:00:00	-1.07979
2017-03-02	07:35:00	4.483	1.183	1.23983			2018-05-01	06:19:00	3.714	1.234	1.11556	90.4017						2019-08-29	19:00:00	3.136	0.016		2016-01-02	07:35:00	2.981	0.079		2019-01-16 19:00:00	-1.15706
2017-03-02	07:40:00	4.433	1.133	1.19476			2018-05-01	06:20:00	3.745	1.265	1.10723	87.5285						2019-08-29	20:00:00	2.842	-0.278		2016-01-02	07:40:00	3.031	0.129		2019-01-16 20:00:00	-0.969838
2017-03-02	07:45:00	4.395	1.095	1.1485			2018-05-01	06:21:00	3.738	1.258	1.09888	87.3514						2019-08-29	21:00:00	2.57	-0.55		2016-01-02	07:45:00	3.07	0.168		2019-01-16 21:00:00	-0.441474
2017-03-02	07:50:00	4.353	1.053	1.10105			2018-05-01	06:22:00	3.73	1.25	1.0905	87.2397						2019-08-29	22:00:00	2.377	-0.743		2016-01-02	07:50:00	3.118	0.216		2019-01-16 22:00:00	0.249054
2017-03-02	07:55:00	4.301	1.001	1.05242			2018-05-01	06:23:00	3.681	1.201	1.08208	90.0983						2019-08-29	23:00:00	2.31	-0.81		2016-01-02	07:55:00	3.15	0.248		2019-01-16 23:00:00	0.729301
2017-03-02	08:00:00	4.264	0.964	1.00264			2018-05-01	06:24:00	3.673	1.193	1.07364	89.9946						2019-08-30	00:00:00	2.728	-0.392		2016-01-02	08:00:00	3.187	0.285		2019-01-17	0.872093
2017-03-02	08:05:00	4.211	0.911	0.951709			2018-05-01	06:25:00	3.707	1.227	1.06516	86.8103						2019-08-30	01:00:00	3.662	0.542		2016-01-02	08:05:00	3.218	0.316		2019-01-17 01:00:00	0.762359
2017-03-02	08:10:00	4.164	0.864	0.899672			2018-05-01	06:26:00	3.698	1.218	1.05666	86.7538						2019-08-30	02:00:00	4.575	1.455		2016-01-02	08:10:00	3.253	0.351		2019-01-17 02:00:00	0.436809
2017-03-02	08:15:00	4.116	0.816	0.846567			2018-05-01	06:27:00	3.689	1.209	1.04813	86.6942						2019-08-30	03:00:00	4.828	1.708		2016-01-02	08:15:00	3.274	0.372		2019-01-17 03:00:00	0.00638021
2017-03-02	08:20:00	4.064	0.764	0.792446			2018-05-01	06:28:00	3.635	1.155	1.03958	90.0067						2019-08-30	04:00:00	4.735	1.615		2016-01-02	08:20:00	3.298	0.396		2019-01-17 04:00:00	-0.369066
2017-03-02	08:25:00	4.017	0.717	0.737377			2018-05-01	06:29:00	3.627	1.147	1.031	89.8864						2019-08-30	05:00:00	4.348	1.228		2016-01-02	08:25:00	3.32	0.418		2019-01-17 05:00:00	-0.693414
2017-03-02	08:30:00	3.967	0.667	0.68144			2018-05-01	06:30:00	3.664	1.184	1.02239	86.3506						2019-08-30	06:00:00	3.814	0.694		2016-01-02	08:30:00	3.34	0.438		2019-01-17 06:00:00	-0.990865
2017-03-02	08:35:00	3.923	0.623	0.624729			2018-05-01	06:31:00	3.655	1.175	1.01376	86.2776						2019-08-30	07:00:00	3.35	0.23		2016-01-02	08:35:00	3.355	0.453		2019-01-17 07:00:00	-1.18594
2017-03-02	08:40:00	3.876	0.576	0.567353			2018-05-01	06:32:00	3.646	1.166	1.00511	86.2014						2019-08-30	08:00:00	2.973	-0.147		2016-01-02	08:40:00	3.367	0.465		2019-01-17 08:00:00	-1.20008
2017-03-02	08:45:00	3.828	0.528	0.509436			2018-05-01	06:33:00	3.593	1.113	0.996433	89.5267						2019-08-30	09:00:00	2.685	-0.435		2016-01-02	08:45:00	3.383	0.481		2019-01-17 09:00:00	-0.911592
2017-03-02	08:50:00	3.785	0.485	0.45111			2018-05-01	06:34:00	3.583	1.103	0.987735	89.5498						2019-08-30	10:00:00	2.443	-0.677		2016-01-02	08:50:00	3.39	0.488		2019-01-17 10:00:00	-0.285521
2017-03-02	08:55:00	3.736	0.436	0.392524			2018-05-01	06:35:00	3.618	1.138	0.979016	86.0295						2019-08-30	11:00:00	2.31	-0.81		2016-01-02	08:55:00	3.402	0.5		2019-01-17 11:00:00	0.392331
2017-03-02	09:00:00	3.698	0.398	0.33383			2018-05-01	06:36:00	3.61	1.13	0.970276	85.8651						2019-08-30	12:00:00	2.623	-0.497		2016-01-02	09:00:00	3.406	0.504		2019-01-17 12:00:00	0.80095
2017-03-02	09:05:00	3.655	0.355	0.275194			2018-05-01	06:37:00	3.602	1.122	0.961517	85.6967						2019-08-30	13:00:00	3.539	0.419		2016-01-02	09:05:00	3.424	0.522		2019-01-17 13:00:00	0.892843
2017-03-02	09:10:00	3.615	0.315	0.216782			2018-05-01	06:38:00	3.547	1.067	0.952739	89.2913						2019-08-30	14:00:00	4.6	1.48		2016-01-02	09:10:00	3.43	0.528		2019-01-17 14:00:00	0.715682
2017-03-02	09:15:00	3.573	0.273	0.158767			2018-05-01	06:39:00	3.538	1.058	0.943942	89.2195						2019-08-30	15:00:00	4.923	1.803		2016-01-02	09:15:00	3.43	0.528		2019-01-17 15:00:00	0.342066
2017-03-02	09:20:00	3.528	0.228	0.10132			2018-05-01	06:40:00	3.574	1.094	0.935128	85.4779						2019-08-30	16:00:00	4.874	1.754		2016-01-02	09:20:00	3.432	0.53		2019-01-17 16:00:00	-0.0677643
2017-03-02	09:25:00	3.528	0.228	0.0446108			2018-05-01	06:41:00	3.564	1.084	0.926297	85.4517						2019-08-30	17:00:00	4.533	1.413		2016-01-02	09:25:00	3.43	0.528		2019-01-17 17:00:00	-0.433783
2017-03-02	09:30:00	3.435	0.135	-0.0111936			2018-05-01	06:42:00	3.556	1.076	0.91745	85.2648						2019-08-30	18:00:00	3.988	0.868		2016-01-02	09:30:00	3.437	0.535		2019-01-17 18:00:00	-0.76723
2017-03-02	09:35:00	3.392	0.092	-0.0659344			2018-05-01	06:43:00	3.499	1.019	0.908587	89.1646						2019-08-30	19:00:00	3.52	0.4		2016-01-02	09:35:00	3.432	0.53		2019-01-17 19:00:00	-1.02579
2017-03-02	09:40:00	3.352	0.052	-0.119461			2018-05-01	06:44:00	3.492	1.012	0.89971	88.9041						2019-08-30	20:00:00	3.129	0.009		2016-01-02	09:40:00	3.428	0.526		2019-01-17 20:00:00	-1.14444
2017-03-02	09:45:00	3.308	0.008	-0.171634			2018-05-01	06:45:00	3.529	1.049	0.890819	84.9207						2019-08-30	21:00:00	2.829	-0.291		2016-01-02	09:45:00	3.426	0.524		2019-01-17 21:00:00	-0.991023
2017-03-02	09:50:00	3.269	-0.031	-0.222326			2018-05-01	06:46:00	3.521	1.041	0.881914	84.718						2019-08-30	22:00:00	2.566	-0.554		2016-01-02	09:50:00	3.413	0.511		2019-01-17 22:00:00	-0.420472
2017-03-02	09:55:00	3.219	-0.081	-0.271425			2018-05-01	06:47:00	3.511	1.031	0.872997	84.6748						2019-08-30	23:00:00	2.356	-0.764		2016-01-02	09:55:00	3.414	0.512		2019-01-17 23:00:00	0.364545
2017-03-02	10:00:00	3.18	-0.12	-0.318834			2018-05-01	06:48:00	3.455	0.975	0.864068	88.6223						2019-08-31	00:00:00	2.378	-0.742		2016-01-02	10:00:00	3.4	0.498		2019-01-18	0.917676
2017-03-02	10:05:00	3.138	-0.162	-0.364473			2018-05-01	06:49:00	3.447	0.967	0.855127	88.4309						2019-08-31	01:00:00	3.017	-0.103		2016-01-02	10:05:00	3.387	0.485		2019-01-18 01:00:00	1.07191
2017-03-02	10:10:00	3.099	-0.201	-0.408279			2018-05-01	06:50:00	3.483	1.003	0.846176	84.3645						2019-08-31	02:00:00	4.095	0.975		2016-01-02	10:10:00	3.364	0.462		2019-01-18 02:00:00	0.916714
2017-03-02	10:15:00	3.053	-0.247	-0.450208			2018-05-01	06:51:00	3.473	0.993	0.837215	84.3117						2019-08-31	03:00:00	4.835	1.715		2016-01-02	10:15:00	3.346	0.444		2019-01-18 03:00:00	0.53963
2017-03-02	10:20:00	3.023	-0.277	-0.490232			2018-05-01	06:52:00	3.465	0.985	0.828245	84.0858						2019-08-31	04:00:00	4.959	1.839		2016-01-02	10:20:00	3.323	0.421		2019-01-18 04:00:00	0.0880312
2017-03-02	10:25:00	2.981	-0.319	-0.528342			2018-05-01	06:53:00	3.411	0.931	0.819266	87.9985						2019-08-31	05:00:00	4.787	1.667		2016-01-02	10:25:00	3.308	0.406		2019-01-18 05:00:00	-0.303465
2017-03-02	10:30:00	2.95	-0.35	-0.564545			2018-05-01	06:54:00	3.402	0.922	0.81028	87.8828						2019-08-31	06:00:00	4.318	1.198		2016-01-02	10:30:00	3.283	0.381		2019-01-18 06:00:00	-0.645818
2017-03-02	10:35:00	2.907	-0.393	-0.598864			2018-05-01	06:55:00	3.437	0.957	0.801286	83.7289						2019-08-31	07:00:00	3.782	0.662		2016-01-02	10:35:00	3.255	0.353		2019-01-18 07:00:00	-0.949508
2017-03-02	10:40:00	2.873	-0.427	-0.631339			2018-05-01	06:56:00	3.427	0.947	0.792285	83.6626						2019-08-31	08:00:00	3.311	0.191		2016-01-02	10:40:00	3.225	0.323		2019-01-18 08:00:00	-1.18016
2017-03-02	10:45:00	2.836	-0.464	-0.662022			2018-05-01	06:57:00	3.419	0.939	0.783278	83.4162						2019-08-31	09:00:00	2.95	-0.17		2016-01-02	10:45:00	3.193	0.291		2019-01-18 09:00:00	-1.25983
2017-03-02	10:50:00	2.805	-0.495	-0.690977			2018-05-01	06:58:00	3.359	0.879	0.774266	88.0849						2019-08-31	10:00:00	2.66	-0.46		2016-01-02	10:50:00	3.16	0.258		2019-01-18 10:00:00	-0.963936
2017-03-02	10:55:00	2.773	-0.527	-0.718281			2018-05-01	06:59:00	3.351	0.871	0.76525	87.8588						2019-08-31	11:00:00	3.181	0.061		2016-01-02	10:55:00	3.131	0.229		2019-01-18 11:00:00	-0.222871
2017-03-02	11:00:00	2.744	-0.556	-0.744019			2018-05-01	07:00:00	3.391	0.911	0.756229	83.0109						2019-08-31	12:00:00	3.091	-0.029		2016-01-02	11:00:00	3.097	0.195		2019-01-18 12:00:00	0.575163
2017-03-02	11:05:00	2.723	-0.577	-0.768283			2018-05-01	07:01:00	3.38	0.9	0.747205	83.0227						2019-08-31	13:00:00	3.584	0.464		2016-01-02	11:05:00	3.063	0.161		2019-01-18 13:00:00	1.02108
2017-03-02	11:10:00	2.689	-0.611	-0.791171			2018-05-01	07:02:00	3.369	0.889	0.738177	83.0346						2019-08-31	14:00:00	4.668	1.548		2016-01-02	11:10:00	3.029	0.127		2019-01-18 14:00:00	1.07464
2017-03-02	11:15:00	2.662	-0.638	-0.812785			2018-05-01	07:03:00	3.321	0.841	0.729148	86.7001						2019-08-31	15:00:00	5.6	2.48		2016-01-02	11:15:00	2.981	0.079		2019-01-18 15:00:00	0.842522
2017-03-02	11:20:00	2.628	-0.672	-0.833229			2018-05-01	07:04:00	3.311	0.831	0.720116	86.6566						2019-08-31	16:00:00	5.807	2.687		2016-01-02	11:20:00	2.954	0.052		2019-01-18 16:00:00	0.43977
2017-03-02	11:25:00	2.605	-0.695	-0.852607			2018-05-01	07:05:00	3.344	0.864	0.711084	82.3014						2019-08-31	17:00:00	5.69	2.57		2016-01-02	11:25:00	2.916	0.014		2019-01-18 17:00:00	0.0125766
2017-03-02	11:30:00	2.581	-0.719	-0.871023			2018-05-01	07:06:00	3.337	0.857	0.702051	81.9196						2019-08-31	18:00:00	5.294	2.174		2016-01-02	11:30:00	2.881	-0.021		2019-01-18 18:00:00	-0.372425
2017-03-02	11:35:00	2.558	-0.742	-0.888578			2018-05-01	07:07:00	3.328	0.848	0.693018	81.7238						2019-08-31	19:00:00	4.748	1.628		2016-01-02	11:35:00	2.846	-0.056		2019-01-18 19:00:00	-0.708944
2017-03-02	11:40:00	2.527	-0.773	-0.905367			2018-05-01	07:08:00	3.272	0.792	0.683986	86.3618						2019-08-31	20:00:00	4.273	1.153		2016-01-02	11:40:00	2.804	-0.098		2019-01-18 20:00:00	-0.981282
2017-03-02	11:45:00	2.494	-0.806	-0.921483			2018-05-01	07:09:00	3.261	0.781	0.674954	86.4218						2019-08-31	21:00:00	3.916	0.796		2016-01-02	11:45:00	2.771	-0.131		2019-01-18 21:00:00	-1.14775
2017-03-02	11:50:00	2.479	-0.821	-0.93701			2018-05-01	07:10:00	3.3	0.82	0.665925	81.2104						2019-08-31	22:00:00	3.562	0.442		2016-01-02	11:50:00	2.728	-0.174		2019-01-18 22:00:00	-0.992309
2017-03-02	11:55:00	2.452	-0.848	-0.952025			2018-05-01	07:11:00	3.292	0.812	0.656898	80.8987						2019-08-31	23:00:00	3.315	0.195		2016-01-02	11:55:00	2.708	-0.194		2019-01-18 23:00:00	-0.309971
2017-03-02	12:00:00	2.425	-0.875	-0.966597			2018-05-01	07:12:00	3.283	0.803	0.647873	80.6816											2016-01-02	12:00:00	2.668	-0.234		2019-01-19	0.602704
2017-03-02	12:05:00	2.399	-0.901	-0.980785			2018-05-01	07:13:00	3.225	0.745	0.638852	85.752											2016-01-02	12:05:00	2.622	-0.28		2019-01-19 01:00:00	1.18938
2017-03-02	12:10:00	2.368	-0.932	-0.99464			2018-05-01	07:14:00	3.217	0.737	0.629835	85.4593											2016-01-02	12:10:00	2.577	-0.325		2019-01-19 02:00:00	1.28325
2017-03-02	12:15:00	2.345	-0.955	-1.0082			2018-05-01	07:15:00	3.252	0.772	0.620822	80.4174											2016-01-02	12:15:00	2.542	-0.36		2019-01-19 03:00:00	1.03848
2017-03-02	12:20:00	2.325	-0.975	-1.02149			2018-05-01	07:16:00	3.24	0.76	0.611814	80.5018											2016-01-02	12:20:00	2.521	-0.381		2019-01-19 04:00:00	0.602274
2017-03-02	12:25:00	2.308	-0.992	-1.03452			2018-05-01	07:17:00	3.233	0.753	0.602811	80.0546											2016-01-02	12:25:00	2.479	-0.423		2019-01-19 05:00:00	0.12748
2017-03-02	12:30:00	2.285	-1.015	-1.04731			2018-05-01	07:18:00	3.183	0.703	0.593815	84.4687											2016-01-02	12:30:00	2.447	-0.455		2019-01-19 06:00:00	-0.279208
2017-03-02	12:35:00	2.27	-1.03	-1.05984			2018-05-01	07:19:00	3.175	0.695	0.584824	84.1474											2016-01-02	12:35:00	2.404	-0.498		2019-01-19 07:00:00	-0.622599
2017-03-02	12:40:00	2.249	-1.051	-1.07208			2018-05-01	07:20:00	3.207	0.727	0.575841	79.2078											2016-01-02	12:40:00	2.368	-0.534		2019-01-19 08:00:00	-0.924077
2017-03-02	12:45:00	2.229	-1.071	-1.08401			2018-05-01	07:21:00	3.2	0.72	0.566865	78.7312											2016-01-02	12:45:00	2.339	-0.563		2019-01-19 09:00:00	-1.1991
2017-03-02	12:50:00	2.211	-1.089	-1.09557			2018-05-01	07:22:00	3.191	0.711	0.557897	78.4665											2016-01-02	12:50:00	2.3	-0.602		2019-01-19 10:00:00	-1.31556
2017-03-02	12:55:00	2.19	-1.11	-1.10669			2018-05-01	07:23:00	3.145	0.665	0.548937	82.5469											2016-01-02	12:55:00	2.268	-0.634		2019-01-19 11:00:00	-0.928239
2017-03-02	13:00:00	2.172	-1.128	-1.11731			2018-05-01	07:24:00	3.136	0.656	0.539986	82.3149											2016-01-02	13:00:00	2.24	-0.662		2019-01-19 12:00:00	-0.0132677
2017-03-02	13:05:00	2.156	-1.144	-1.12732			2018-05-01	07:25:00	3.167	0.687	0.531044	77.2989											2016-01-02	13:05:00	2.207	-0.695		2019-01-19 13:00:00	0.873279
2017-03-02	13:10:00	2.14	-1.16	-1.13662			2018-05-01	07:26:00	3.16	0.68	0.522111	76.7811											2016-01-02	13:10:00	2.18	-0.722		2019-01-19 14:00:00	1.27328
2017-03-02	13:15:00	2.119	-1.181	-1.1451			2018-05-01	07:27:00	3.154	0.674	0.513189	76.1408											2016-01-02	13:15:00	2.147	-0.755		2019-01-19 15:00:00	1.22982
2017-03-02	13:20:00	2.101	-1.199	-1.15261			2018-05-01	07:28:00	3.099	0.619	0.504277	81.4665											2016-01-02	13:20:00	2.121	-0.781		2019-01-19 16:00:00	0.9258
2017-03-02	13:25:00	2.082	-1.218	-1.159			2018-05-01	07:29:00	3.091	0.611	0.495377	81.0764											2016-01-02	13:25:00	2.088	-0.814		2019-01-19 17:00:00	0.48662
2017-03-02	13:30:00	2.067	-1.233	-1.16412			2018-05-01	07:30:00	3.128	0.648	0.486487	75.0752											2016-01-02	13:30:00	2.058	-0.844		2019-01-19 18:00:00	0.0364302
2017-03-02	13:35:00	2.05	-1.25	-1.16779			2018-05-01	07:31:00	3.117	0.637	0.47761	74.978											2016-01-02	13:35:00	2.042	-0.86		2019-01-19 19:00:00	-0.354016
2017-03-02	13:40:00	2.036	-1.264	-1.16982			2018-05-01	07:32:00	3.104	0.624	0.468744	75.1193											2016-01-02	13:40:00	2.015	-0.887		2019-01-19 20:00:00	-0.677754
2017-03-02	13:45:00	2.019	-1.281	-1.17002			2018-05-01	07:33:00	3.055	0.575	0.459892	79.9811											2016-01-02	13:45:00	1.987	-0.915		2019-01-19 21:00:00	-0.967418
2017-03-02	13:50:00	2.011	-1.289	-1.16819			2018-05-01	07:34:00	3.048	0.568	0.451052	79.4105											2016-01-02	13:50:00	1.974	-0.928		2019-01-19 22:00:00	-1.16365
2017-03-02	13:55:00	1.996	-1.304	-1.16411			2018-05-01	07:35:00	3.081	0.601	0.442225	73.5816											2016-01-02	13:55:00	1.957	-0.945		2019-01-19 23:00:00	-0.933287
2017-03-02	14:00:00	1.998	-1.302	-1.15757			2018-05-01	07:36:00	3.075	0.595	0.433413	72.8425											2016-01-02	14:00:00	1.924	-0.978		2019-01-20	-0.0756371
2017-03-02	14:05:00	1.999	-1.301	-1.14834			2018-05-01	07:37:00	3.066	0.586	0.424614	72.4598											2016-01-02	14:05:00	1.893	-1.009		2019-01-20 01:00:00	0.942078
2017-03-02	14:10:00	1.999	-1.301	-1.13621			2018-05-01	07:38:00	3.017	0.537	0.41583	77.4358											2016-01-02	14:10:00	1.864	-1.038		2019-01-20 02:00:00	1.47829
2017-03-02	14:15:00	2.014	-1.286	-1.12096			2018-05-01	07:39:00	3.007	0.527	0.407061	77.2413											2016-01-02	14:15:00	1.838	-1.064		2019-01-20 03:00:00	1.44772
2017-03-02	14:20:00	2.049	-1.251	-1.10238			2018-05-01	07:40:00	3.042	0.562	0.398308	70.8733											2016-01-02	14:20:00	1.813	-1.089		2019-01-20 04:00:00	1.10009
2017-03-02	14:25:00	2.079	-1.221	-1.08026			2018-05-01	07:41:00	3.031	0.551	0.38957	70.7023											2016-01-02	14:25:00	1.802	-1.1		2019-01-20 05:00:00	0.609499
2017-03-02	14:30:00	2.109	-1.191	-1.05441			2018-05-01	07:42:00	3.025	0.545	0.380847	69.8802											2016-01-02	14:30:00	1.775	-1.127		2019-01-20 06:00:00	0.110074
2017-03-02	14:35:00	2.134	-1.166	-1.02466			2018-05-01	07:43:00	2.972	0.492	0.372141	75.6385											2016-01-02	14:35:00	1.754	-1.148		2019-01-20 07:00:00	-0.302645
2017-03-02	14:40:00	2.175	-1.125	-0.99085			2018-05-01	07:44:00	2.961	0.481	0.363452	75.5618											2016-01-02	14:40:00	1.739	-1.163		2019-01-20 08:00:00	-0.627708
2017-03-02	14:45:00	2.218	-1.082	-0.952844			2018-05-01	07:45:00	2.998	0.518	0.35478	68.4903											2016-01-02	14:45:00	1.707	-1.195		2019-01-20 09:00:00	-0.926115
2017-03-02	14:50:00	2.263	-1.037	-0.910535			2018-05-01	07:46:00	2.99	0.51	0.346125	67.8676											2016-01-02	14:50:00	1.69	-1.212		2019-01-20 10:00:00	-1.23783
2017-03-02	14:55:00	2.313	-0.987	-0.86384			2018-05-01	07:47:00	2.982	0.502	0.337487	67.2286											2016-01-02	14:55:00	1.667	-1.235		2019-01-20 11:00:00	-1.3206
2017-03-02	15:00:00	2.368	-0.932	-0.812712			2018-05-01	07:48:00	2.926	0.446	0.328868	73.7372											2016-01-02	15:00:00	1.645	-1.257		2019-01-20 12:00:00	-0.751865
2017-03-02	15:05:00	2.436	-0.864	-0.757138			2018-05-01	07:49:00	2.918	0.438	0.320267	73.1203											2016-01-02	15:05:00	1.621	-1.281		2019-01-20 13:00:00	0.339492
2017-03-02	15:10:00	2.497	-0.803	-0.697141			2018-05-01	07:50:00	2.952	0.472	0.311684	66.0348											2016-01-02	15:10:00	1.606	-1.296		2019-01-20 14:00:00	1.22499
2017-03-02	15:15:00	2.555	-0.745	-0.632784			2018-05-01	07:51:00	2.943	0.463	0.303121	65.4688											2016-01-02	15:15:00	1.585	-1.317		2019-01-20 15:00:00	1.49453
2017-03-02	15:20:00	2.625	-0.675	-0.564171			2018-05-01	07:52:00	2.937	0.457	0.294576	64.4586											2016-01-02	15:20:00	1.567	-1.335		2019-01-20 16:00:00	1.32718
2017-03-02	15:25:00	2.702	-0.598	-0.491446			2018-05-01	07:53:00	2.889	0.409	0.286051	69.9391											2016-01-02	15:25:00	1.537	-1.365		2019-01-20 17:00:00	0.949256
2017-03-02	15:30:00	2.795	-0.505	-0.414798			2018-05-01	07:54:00	2.882	0.402	0.277546	69.0412											2016-01-02	15:30:00	1.523	-1.379		2019-01-20 18:00:00	0.465098
2017-03-02	15:35:00	2.897	-0.403	-0.334456			2018-05-01	07:55:00	2.912	0.432	0.26906	62.2824											2016-01-02	15:35:00	1.501	-1.401		2019-01-20 19:00:00	-0.00699349
2017-03-02	15:40:00	2.999	-0.301	-0.250692			2018-05-01	07:56:00	2.901	0.421	0.260595	61.8991											2016-01-02	15:40:00	1.484	-1.418		2019-01-20 20:00:00	-0.384356
2017-03-02	15:45:00	3.087	-0.213	-0.163815			2018-05-01	07:57:00	2.895	0.415	0.252151	60.7592											2016-01-02	15:45:00	1.48	-1.422		2019-01-20 21:00:00	-0.68892
2017-03-02	15:50:00	3.175	-0.125	-0.0741758			2018-05-01	07:58:00	2.848	0.368	0.243727	66.2302											2016-01-02	15:50:00	1.457	-1.445		2019-01-20 22:00:00	-0.994438
2017-03-02	15:55:00	3.269	-0.031	0.0178428			2018-05-01	07:59:00	2.839	0.359	0.235325	65.55											2016-01-02	15:55:00	1.446	-1.456		2019-01-20 23:00:00	-1.16837
2017-03-02	16:00:00	3.385	0.085	0.111825			2018-05-01	08:00:00	2.873	0.393	0.226943	57.7464											2016-01-02	16:00:00	1.433	-1.469		2019-01-21	-0.777973
2017-03-02	16:05:00	3.505	0.205	0.207326			2018-05-01	08:01:00	2.865	0.385	0.218584	56.775											2016-01-02	16:05:00	1.423	-1.479		2019-01-21 01:00:00	0.270889
2017-03-02	16:10:00	3.62	0.32	0.303878			2018-05-01	08:02:00	2.857	0.377	0.210246	55.7682											2016-01-02	16:10:00	1.407	-1.495		2019-01-21 02:00:00	1.31334
2017-03-02	16:15:00	3.74	0.44	0.400995			2018-05-01	08:03:00	2.805	0.325	0.201931	62.1325											2016-01-02	16:15:00	1.397	-1.505		2019-01-21 03:00:00	1.71395
2017-03-02	16:20:00	3.862	0.562	0.498177			2018-05-01	08:04:00	2.797	0.317	0.193638	61.0844											2016-01-02	16:20:00	1.395	-1.507		2019-01-21 04:00:00	1.53731
2017-03-02	16:25:00	3.995	0.695	0.594915			2018-05-01	08:05:00	2.83	0.35	0.185367	52.962											2016-01-02	16:25:00	1.395	-1.507		2019-01-21 05:00:00	1.10141
2017-03-02	16:30:00	4.12	0.82	0.690698			2018-05-01	08:06:00	2.823	0.343	0.177119	51.6383											2016-01-02	16:30:00	1.377	-1.525		2019-01-21 06:00:00	0.56187
2017-03-02	16:35:00	4.237	0.937	0.785018			2018-05-01	08:07:00	2.813	0.333	0.168895	50.7192											2016-01-02	16:35:00	1.379	-1.523		2019-01-21 07:00:00	0.0387702
2017-03-02	16:40:00	4.349	1.049	0.877378			2018-05-01	08:08:00	2.762	0.282	0.160693	56.9835											2016-01-02	16:40:00	1.373	-1.529		2019-01-21 08:00:00	-0.364806
2017-03-02	16:45:00	4.447	1.147	0.967293			2018-05-01	08:09:00	2.75	0.27	0.152516	56.4873											2016-01-02	16:45:00	1.377	-1.525		2019-01-21 09:00:00	-0.661528
2017-03-02	16:50:00	4.534	1.234	1.0543			2018-05-01	08:10:00	2.787	0.307	0.144361	47.0233											2016-01-02	16:50:00	1.378	-1.524		2019-01-21 10:00:00	-0.96083
2017-03-02	16:55:00	4.595	1.295	1.13796			2018-05-01	08:11:00	2.779	0.299	0.136231	45.5623											2016-01-02	16:55:00	1.391	-1.511		2019-01-21 11:00:00	-1.27347
2017-03-02	17:00:00	4.654	1.354	1.21787			2018-05-01	08:12:00	2.77	0.29	0.128125	44.1811											2016-01-02	17:00:00	1.387	-1.515		2019-01-21 12:00:00	-1.23064
2017-03-02	17:05:00	4.71	1.41	1.29366			2018-05-01	08:13:00	2.719	0.239	0.120044	50.2274											2016-01-02	17:05:00	1.402	-1.5		2019-01-21 13:00:00	-0.432352
2017-03-02	17:10:00	4.761	1.461	1.365			2018-05-01	08:14:00	2.708	0.228	0.111986	49.1168											2016-01-02	17:10:00	1.408	-1.494		2019-01-21 14:00:00	0.766847
2017-03-02	17:15:00	4.801	1.501	1.43158			2018-05-01	08:15:00	2.745	0.265	0.103954	39.2279											2016-01-02	17:15:00	1.423	-1.479		2019-01-21 15:00:00	1.54421
2017-03-02	17:20:00	4.829	1.529	1.49318			2018-05-01	08:16:00	2.737	0.257	0.0959464	37.3332											2016-01-02	17:20:00	1.434	-1.468		2019-01-21 16:00:00	1.63994
2017-03-02	17:25:00	4.86	1.56	1.54959			2018-05-01	08:17:00	2.729	0.249	0.087964	35.3269											2016-01-02	17:25:00	1.455	-1.447		2019-01-21 17:00:00	1.3575
2017-03-02	17:30:00	4.883	1.583	1.60065			2018-05-01	08:18:00	2.681	0.201	0.0800068	39.8044											2016-01-02	17:30:00	1.475	-1.427		2019-01-21 18:00:00	0.908412
2017-03-02	17:35:00	4.908	1.608	1.64627			2018-05-01	08:19:00	2.674	0.194	0.0720751	37.1521											2016-01-02	17:35:00	1.498	-1.404		2019-01-21 19:00:00	0.374284
2017-03-02	17:40:00	4.925	1.625	1.68638			2018-05-01	08:20:00	2.703	0.223	0.064169	28.7753											2016-01-02	17:40:00	1.527	-1.375		2019-01-21 20:00:00	-0.107431
2017-03-02	17:45:00	4.948	1.648	1.72099			2018-05-01	08:21:00	2.693	0.213	0.0562887	26.4266											2016-01-02	17:45:00	1.553	-1.349		2019-01-21 21:00:00	-0.457415
2017-03-02	17:50:00	4.95	1.65	1.75011			2018-05-01	08:22:00	2.69	0.21	0.0484343	23.064											2016-01-02	17:50:00	1.589	-1.313		2019-01-21 22:00:00	-0.746654
2017-03-02	17:55:00	4.949	1.649	1.77384			2018-05-01	08:23:00	2.644	0.164	0.0406061	24.7598											2016-01-02	17:55:00	1.626	-1.276		2019-01-21 23:00:00	-1.04949
2017-03-02	18:00:00	4.956	1.656	1.79229			2018-05-01	08:24:00	2.636	0.156	0.032804	21.0282											2016-01-02	18:00:00	1.668	-1.234		2019-01-22	-1.12752
2017-03-02	18:05:00	4.958	1.658	1.8056			2018-05-01	08:25:00	2.666	0.186	0.0250284	13.4561											2016-01-02	18:05:00	1.712	-1.19		2019-01-22 01:00:00	-0.52369
2017-03-02	18:10:00	4.957	1.657	1.81396			2018-05-01	08:26:00	2.659	0.179	0.0172792	9.6532											2016-01-02	18:10:00	1.758	-1.144		2019-01-22 02:00:00	0.664536
2017-03-02	18:15:00	4.957	1.657	1.81759			2018-05-01	08:27:00	2.651	0.171	0.00955673	5.58873											2016-01-02	18:15:00	1.815	-1.087		2019-01-22 03:00:00	1.62957
2017-03-02	18:20:00	4.951	1.651	1.8167			2018-05-01	08:28:00	2.6	0.12	0.00186101	1.55084											2016-01-02	18:20:00	1.866	-1.036		2019-01-22 04:00:00	1.85345
2017-03-02	18:25:00	4.943	1.643	1.81154			2018-05-01	08:29:00	2.593	0.113	-0.0058078	-5.13965											2016-01-02	18:25:00	1.923	-0.979		2019-01-22 05:00:00	1.5556
2017-03-02	18:30:00	4.939	1.639	1.80239			2018-05-01	08:30:00	2.626	0.146	-0.0134496	-9.21205											2016-01-02	18:30:00	1.983	-0.919		2019-01-22 06:00:00	1.05513
2017-03-02	18:35:00	4.933	1.633	1.78949			2018-05-01	08:31:00	2.616	0.136	-0.0210643	-15.4884											2016-01-02	18:35:00	2.032	-0.87		2019-01-22 07:00:00	0.4699
2017-03-02	18:40:00	4.919	1.619	1.77313			2018-05-01	08:32:00	2.608	0.128	-0.0286517	-22.3842											2016-01-02	18:40:00	2.096	-0.806		2019-01-22 08:00:00	-0.0681765
2017-03-02	18:45:00	4.902	1.602	1.75357			2018-05-01	08:33:00	2.559	0.079	-0.0362119	-45.8378											2016-01-02	18:45:00	2.154	-0.748		2019-01-22 09:00:00	-0.449478
2017-03-02	18:50:00	4.89	1.59	1.73106			2018-05-01	08:34:00	2.548	0.068	-0.0437446	-64.3303											2016-01-02	18:50:00	2.215	-0.687		2019-01-22 10:00:00	-0.722703
2017-03-02	18:55:00	4.875	1.575	1.70587			2018-05-01	08:35:00	2.584	0.104	-0.0512498	-49.2787											2016-01-02	18:55:00	2.273	-0.629		2019-01-22 11:00:00	-1.02045
2017-03-02	19:00:00	4.855	1.555	1.67822			2018-05-01	08:36:00	2.575	0.095	-0.0587275	-61.8184											2016-01-02	19:00:00	2.332	-0.57		2019-01-22 12:00:00	-1.27518
2017-03-02	19:05:00	4.832	1.532	1.64833			2018-05-01	08:37:00	2.568	0.088	-0.0661775	-75.2017											2016-01-02	19:05:00	2.399	-0.503		2019-01-22 13:00:00	-1.03582
2017-03-02	19:10:00	4.811	1.511	1.61642			2018-05-01	08:38:00	2.516	0.036	-0.0735998	-204.444											2016-01-02	19:10:00	2.462	-0.44		2019-01-22 14:00:00	-0.0329104
2017-03-02	19:15:00	4.791	1.491	1.58265			2018-05-01	08:39:00	2.508	0.028	-0.0809944	-289.266											2016-01-02	19:15:00	2.529	-0.373		2019-01-22 15:00:00	1.16277
2017-03-02	19:20:00	4.768	1.468	1.54719			2018-05-01	08:40:00	2.54	0.06	-0.0883611	-147.268											2016-01-02	19:20:00	2.588	-0.314		2019-01-22 16:00:00	1.75963
2017-03-02	19:25:00	4.742	1.442	1.51018			2018-05-01	08:41:00	2.534	0.054	-0.0957	-177.222											2016-01-02	19:25:00	2.651	-0.251		2019-01-22 17:00:00	1.69409
2017-03-02	19:30:00	4.718	1.418	1.47174			2018-05-01	08:42:00	2.523	0.043	-0.103011	-239.56											2016-01-02	19:30:00	2.706	-0.196		2019-01-22 18:00:00	1.32474
2017-03-02	19:35:00	4.687	1.387	1.43196			2018-05-01	08:43:00	2.486	0.006	-0.110294	-1838.23											2016-01-02	19:35:00	2.782	-0.12		2019-01-22 19:00:00	0.809099
2017-03-02	19:40:00	4.652	1.352	1.39092			2018-05-01	08:44:00	2.48	0	-0.117549	#DIV/0!											2016-01-02	19:40:00	2.827	-0.075		2019-01-22 20:00:00	0.234054
2017-03-02	19:45:00	4.614	1.314	1.34868			2018-05-01	08:45:00	2.502	0.022	-0.124776	-567.165											2016-01-02	19:45:00	2.893	-0.009		2019-01-22 21:00:00	-0.237145
2017-03-02	19:50:00	4.579	1.279	1.30528			2018-05-01	08:46:00	2.496	0.016	-0.131975	-824.847											2016-01-02	19:50:00	2.946	0.044		2019-01-22 22:00:00	-0.557748
2017-03-02	19:55:00	4.539	1.239	1.26076			2018-05-01	08:47:00	2.491	0.011	-0.139147	-1264.97											2016-01-02	19:55:00	3.001	0.099		2019-01-22 23:00:00	-0.837498
2017-03-02	20:00:00	4.501	1.201	1.21514			2018-05-01	08:48:00	2.447	-0.033	-0.14629	443.303											2016-01-02	20:00:00	3.045	0.143		2019-01-23	-1.10124
2017-03-02	20:05:00	4.453	1.153	1.16842			2018-05-01	08:49:00	2.437	-0.043	-0.153405	356.757											2016-01-02	20:05:00	3.098	0.196		2019-01-23 01:00:00	-1.02295
2017-03-02	20:10:00	4.411	1.111	1.12062			2018-05-01	08:50:00	2.472	-0.008	-0.160493	2006.16											2016-01-02	20:10:00	3.14	0.238		2019-01-23 02:00:00	-0.21769
2017-03-02	20:15:00	4.367	1.067	1.07175			2018-05-01	08:51:00	2.463	-0.017	-0.167553	985.603											2016-01-02	20:15:00	3.176	0.274		2019-01-23 03:00:00	1.01031
2017-03-02	20:20:00	4.323	1.023	1.02182			2018-05-01	08:52:00	2.455	-0.025	-0.174584	698.337											2016-01-02	20:20:00	3.212	0.31		2019-01-23 04:00:00	1.82403
2017-03-02	20:25:00	4.278	0.978	0.970829			2018-05-01	08:53:00	2.408	-0.072	-0.181588	252.206											2016-01-02	20:25:00	3.248	0.346		2019-01-23 05:00:00	1.88964
2017-03-02	20:30:00	4.228	0.928	0.918809			2018-05-01	08:54:00	2.404	-0.076	-0.188565	248.112											2016-01-02	20:30:00	3.276	0.374		2019-01-23 06:00:00	1.51907
2017-03-02	20:35:00	4.181	0.881	0.865787			2018-05-01	08:55:00	2.432	-0.048	-0.195514	407.32											2016-01-02	20:35:00	3.309	0.407		2019-01-23 07:00:00	0.973648
2017-03-02	20:40:00	4.133	0.833	0.811802			2018-05-01	08:56:00	2.427	-0.053	-0.202435	381.952											2016-01-02	20:40:00	3.333	0.431		2019-01-23 08:00:00	0.352008
2017-03-02	20:45:00	4.09	0.79	0.756908			2018-05-01	08:57:00	2.42	-0.06	-0.209329	348.881											2016-01-02	20:45:00	3.359	0.457		2019-01-23 09:00:00	-0.184129
2017-03-02	20:50:00	4.042	0.742	0.701171			2018-05-01	08:58:00	2.381	-0.099	-0.216195	218.379											2016-01-02	20:50:00	3.375	0.473		2019-01-23 10:00:00	-0.540783
2017-03-02	20:55:00	3.986	0.686	0.644672			2018-05-01	08:59:00	2.371	-0.109	-0.223034	204.619											2016-01-02	20:55:00	3.392	0.49		2019-01-23 11:00:00	-0.804087
2017-03-02	21:00:00	3.936	0.636	0.587507			2018-05-01	09:00:00	2.401	-0.079	-0.229846	290.945											2016-01-02	21:00:00	3.416	0.514		2019-01-23 12:00:00	-1.08388
2017-03-02	21:05:00	3.89	0.59	0.529787			2018-05-01	09:01:00	2.397	-0.083	-0.236632	285.098											2016-01-02	21:05:00	3.428	0.526		2019-01-23 13:00:00	-1.22482
2017-03-02	21:10:00	3.846	0.546	0.471636			2018-05-01	09:02:00	2.39	-0.09	-0.24339	270.433											2016-01-02	21:10:00	3.446	0.544		2019-01-23 14:00:00	-0.77692
2017-03-02	21:15:00	3.804	0.504	0.413189			2018-05-01	09:03:00	2.346	-0.134	-0.250122	186.658											2016-01-02	21:15:00	3.467	0.565		2019-01-23 15:00:00	0.342512
2017-03-02	21:20:00	3.758	0.458	0.354596			2018-05-01	09:04:00	2.339	-0.141	-0.256827	182.147											2016-01-02	21:20:00	3.471	0.569		2019-01-23 16:00:00	1.43326
2017-03-02	21:25:00	3.718	0.418	0.296013			2018-05-01	09:05:00	2.362	-0.118	-0.263506	223.31											2016-01-02	21:25:00	3.483	0.581		2019-01-23 17:00:00	1.84013
2017-03-02	21:30:00	3.668	0.368	0.237606			2018-05-01	09:06:00	2.354	-0.126	-0.270158	214.411											2016-01-02	21:30:00	3.488	0.586		2019-01-23 18:00:00	1.6639
2017-03-02	21:35:00	3.63	0.33	0.179545			2018-05-01	09:07:00	2.351	-0.129	-0.276785	214.562											2016-01-02	21:35:00	3.496	0.594		2019-01-23 19:00:00	1.23845
2017-03-02	21:40:00	3.592	0.292	0.122002			2018-05-01	09:08:00	2.305	-0.175	-0.283386	161.935											2016-01-02	21:40:00	3.506	0.604		2019-01-23 20:00:00	0.670564
2017-03-02	21:45:00	3.551	0.251	0.0651498			2018-05-01	09:09:00	2.3	-0.18	-0.289961	161.09											2016-01-02	21:45:00	3.505	0.603		2019-01-23 21:00:00	0.0813295
2017-03-02	21:50:00	3.508	0.208	0.00915918			2018-05-01	09:10:00	2.329	-0.151	-0.296512	196.365											2016-01-02	21:50:00	3.506	0.604		2019-01-23 22:00:00	-0.362628
2017-03-02	21:55:00	3.464	0.164	-0.0458052			2018-05-01	09:11:00	2.324	-0.156	-0.303037	194.254											2016-01-02	21:55:00	3.512	0.61		2019-01-23 23:00:00	-0.664589
2017-03-02	22:00:00	3.418	0.118	-0.0995861			2018-05-01	09:12:00	2.31	-0.17	-0.309537	182.081											2016-01-02	22:00:00	3.506	0.604		2019-01-24	-0.934216
2017-03-02	22:05:00	3.378	0.078	-0.152036			2018-05-01	09:13:00	2.276	-0.204	-0.316013	154.908											2016-01-02	22:05:00	3.517	0.615		2019-01-24 01:00:00	-1.12209
2017-03-02	22:10:00	3.333	0.033	-0.20302			2018-05-01	09:14:00	2.274	-0.206	-0.322464	156.536											2016-01-02	22:10:00	3.51	0.608		2019-01-24 02:00:00	-0.875405
2017-03-02	22:15:00	3.292	-0.008	-0.252418			2018-05-01	09:15:00	2.295	-0.185	-0.328891	177.779											2016-01-02	22:15:00	3.507	0.605		2019-01-24 03:00:00	0.0564899
2017-03-02	22:20:00	3.251	-0.049	-0.300123			2018-05-01	09:16:00	2.289	-0.191	-0.335295	175.547											2016-01-02	22:20:00	3.5	0.598		2019-01-24 04:00:00	1.22415
2017-03-02	22:25:00	3.203	-0.097	-0.346049			2018-05-01	09:17:00	2.283	-0.197	-0.341675	173.439											2016-01-02	22:25:00	3.498	0.596		2019-01-24 05:00:00	1.87045
2017-03-02	22:30:00	3.163	-0.137	-0.390124			2018-05-01	09:18:00	2.252	-0.228	-0.348032	152.646											2016-01-02	22:30:00	3.486	0.584		2019-01-24 06:00:00	1.83632
2017-03-02	22:35:00	3.118	-0.182	-0.432298			2018-05-01	09:19:00	2.243	-0.237	-0.354367	149.522											2016-01-02	22:35:00	3.478	0.576		2019-01-24 07:00:00	1.4398
2017-03-02	22:40:00	3.087	-0.213	-0.472539			2018-05-01	09:20:00	2.26	-0.22	-0.360679	163.945											2016-01-02	22:40:00	3.462	0.56		2019-01-24 08:00:00	0.867995
2017-03-02	22:45:00	3.049	-0.251	-0.510831			2018-05-01	09:21:00	2.254	-0.226	-0.366968	162.375											2016-01-02	22:45:00	3.449	0.547		2019-01-24 09:00:00	0.23307
2017-03-02	22:50:00	3.006	-0.294	-0.547182			2018-05-01	09:22:00	2.255	-0.225	-0.373237	165.883											2016-01-02	22:50:00	3.427	0.525		2019-01-24 10:00:00	-0.28347
2017-03-02	22:55:00	2.968	-0.332	-0.581613			2018-05-01	09:23:00	2.218	-0.262	-0.379483	144.841											2016-01-02	22:55:00	3.406	0.504		2019-01-24 11:00:00	-0.625356
2017-03-02	23:00:00	2.927	-0.373	-0.614163			2018-05-01	09:24:00	2.215	-0.265	-0.385709	145.551											2016-01-02	23:00:00	3.389	0.487		2019-01-24 12:00:00	-0.889019
2017-03-02	23:05:00	2.898	-0.402	-0.644887			2018-05-01	09:25:00	2.241	-0.239	-0.391914	163.981											2016-01-02	23:05:00	3.366	0.464		2019-01-24 13:00:00	-1.12731
2017-03-02	23:10:00	2.863	-0.437	-0.673853			2018-05-01	09:26:00	2.233	-0.247	-0.398099	161.174											2016-01-02	23:10:00	3.335	0.433		2019-01-24 14:00:00	-1.13302
2017-03-02	23:15:00	2.827	-0.473	-0.701142			2018-05-01	09:27:00	2.223	-0.257	-0.404264	157.301											2016-01-02	23:15:00	3.302	0.4		2019-01-24 15:00:00	-0.529065
2017-03-02	23:20:00	2.794	-0.506	-0.726845			2018-05-01	09:28:00	2.194	-0.286	-0.41041	143.5											2016-01-02	23:20:00	3.274	0.372		2019-01-24 16:00:00	0.599497
2017-03-02	23:25:00	2.763	-0.537	-0.751059			2018-05-01	09:29:00	2.189	-0.291	-0.416536	143.14											2016-01-02	23:25:00	3.239	0.337		2019-01-24 17:00:00	1.53404
2017-03-02	23:30:00	2.737	-0.563	-0.77389			2018-05-01	09:30:00	2.21	-0.27	-0.422645	156.535											2016-01-02	23:30:00	3.206	0.304		2019-01-24 18:00:00	1.79391
2017-03-02	23:35:00	2.704	-0.596	-0.795448			2018-05-01	09:31:00	2.205	-0.275	-0.428735	155.904											2016-01-02	23:35:00	3.175	0.273		2019-01-24 19:00:00	1.56638
2017-03-02	23:40:00	2.681	-0.619	-0.815844			2018-05-01	09:32:00	2.201	-0.279	-0.434807	155.845											2016-01-02	23:40:00	3.143	0.241		2019-01-24 20:00:00	1.11464
2017-03-02	23:45:00	2.657	-0.643	-0.835189			2018-05-01	09:33:00	2.164	-0.316	-0.440863	139.513											2016-01-02	23:45:00	3.103	0.201		2019-01-24 21:00:00	0.525362
2017-03-02	23:50:00	2.621	-0.679	-0.853594			2018-05-01	09:34:00	2.16	-0.32	-0.446901	139.657											2016-01-02	23:50:00	3.064	0.162		2019-01-24 22:00:00	-0.0441219
2017-03-02	23:55:00	2.597	-0.703	-0.871165			2018-05-01	09:35:00	2.185	-0.295	-0.452924	153.533											2016-01-02	23:55:00	3.02	0.118		2019-01-24 23:00:00	-0.458149
2017-03-03	00:00:00	2.573	-0.727	-0.888003			2018-05-01	09:36:00	2.178	-0.302	-0.45893	151.964											2016-01-03	00:00:00	2.991	0.089		2019-01-25	-0.757736
2017-03-03	00:05:00	2.544	-0.756	-0.904206			2018-05-01	09:37:00	2.172	-0.308	-0.464922	150.949											2016-01-03	00:05:00	2.958	0.056		2019-01-25 01:00:00	-1.01092
2017-03-03	00:10:00	2.517	-0.783	-0.919859			2018-05-01	09:38:00	2.139	-0.341	-0.470899	138.093											2016-01-03	00:10:00	2.916	0.014		2019-01-25 02:00:00	-1.11058
2017-03-03	00:15:00	2.486	-0.814	-0.935043			2018-05-01	09:39:00	2.131	-0.349	-0.476861	136.636											2016-01-03	00:15:00	2.877	-0.025		2019-01-25 03:00:00	-0.740745
2017-03-03	00:20:00	2.458	-0.842	-0.949827			2018-05-01	09:40:00	2.157	-0.323	-0.48281	149.477											2016-01-03	00:20:00	2.847	-0.055		2019-01-25 04:00:00	0.217321
2017-03-03	00:25:00	2.438	-0.862	-0.96427			2018-05-01	09:41:00	2.154	-0.326	-0.488746	149.922											2016-01-03	00:25:00	2.804	-0.098		2019-01-25 05:00:00	1.26479
2017-03-03	00:30:00	2.411	-0.889	-0.97842			2018-05-01	09:42:00	2.146	-0.334	-0.494669	148.104											2016-01-03	00:30:00	2.765	-0.137		2019-01-25 06:00:00	1.77848
2017-03-03	00:35:00	2.39	-0.91	-0.992314			2018-05-01	09:43:00	2.115	-0.365	-0.50058	137.145											2016-01-03	00:35:00	2.728	-0.174		2019-01-25 07:00:00	1.71095
2017-03-03	00:40:00	2.365	-0.935	-1.00598			2018-05-01	09:44:00	2.108	-0.372	-0.506479	136.15											2016-01-03	00:40:00	2.688	-0.214		2019-01-25 08:00:00	1.32507
2017-03-03	00:45:00	2.343	-0.957	-1.01942			2018-05-01	09:45:00	2.129	-0.351	-0.512367	145.974											2016-01-03	00:45:00	2.647	-0.255		2019-01-25 09:00:00	0.754131
2017-03-03	00:50:00	2.313	-0.987	-1.03265			2018-05-01	09:46:00	2.126	-0.354	-0.518245	146.397											2016-01-03	00:50:00	2.613	-0.289		2019-01-25 10:00:00	0.138838
2017-03-03	00:55:00	2.301	-0.999	-1.04564			2018-05-01	09:47:00	2.121	-0.359	-0.524113	145.993											2016-01-03	00:55:00	2.576	-0.326		2019-01-25 11:00:00	-0.349118
2017-03-03	01:00:00	2.277	-1.023	-1.05838			2018-05-01	09:48:00	2.092	-0.388	-0.529972	136.591											2016-01-03	01:00:00	2.539	-0.363		2019-01-25 12:00:00	-0.691002
2017-03-03	01:05:00	2.26	-1.04	-1.07084			2018-05-01	09:49:00	2.086	-0.394	-0.535821	135.995											2016-01-03	01:05:00	2.51	-0.392		2019-01-25 13:00:00	-0.955698
2017-03-03	01:10:00	2.247	-1.053	-1.08295			2018-05-01	09:50:00	2.106	-0.374	-0.541663	144.83											2016-01-03	01:10:00	2.47	-0.432		2019-01-25 14:00:00	-1.13933
2017-03-03	01:15:00	2.221	-1.079	-1.09467			2018-05-01	09:51:00	2.102	-0.378	-0.547497	144.84											2016-01-03	01:15:00	2.436	-0.466		2019-01-25 15:00:00	-1.03545
2017-03-03	01:20:00	2.202	-1.098	-1.10592			2018-05-01	09:52:00	2.097	-0.383	-0.553323	144.471											2016-01-03	01:20:00	2.407	-0.495		2019-01-25 16:00:00	-0.362596
2017-03-03	01:25:00	2.182	-1.118	-1.11662			2018-05-01	09:53:00	2.068	-0.412	-0.559143	135.714											2016-01-03	01:25:00	2.379	-0.523		2019-01-25 17:00:00	0.693873
2017-03-03	01:30:00	2.157	-1.143	-1.12667			2018-05-01	09:54:00	2.069	-0.411	-0.564957	137.459											2016-01-03	01:30:00	2.346	-0.556		2019-01-25 18:00:00	1.47553
2017-03-03	01:35:00	2.138	-1.162	-1.13597			2018-05-01	09:55:00	2.085	-0.395	-0.570766	144.498											2016-01-03	01:35:00	2.304	-0.598		2019-01-25 19:00:00	1.65221
2017-03-03	01:40:00	2.125	-1.175	-1.14439			2018-05-01	09:56:00	2.08	-0.4	-0.57657	144.142											2016-01-03	01:40:00	2.282	-0.62		2019-01-25 20:00:00	1.42409
2017-03-03	01:45:00	2.111	-1.189	-1.15182			2018-05-01	09:57:00	2.075	-0.405	-0.582369	143.795											2016-01-03	01:45:00	2.258	-0.644		2019-01-25 21:00:00	0.979286
2017-03-03	01:50:00	2.09	-1.21	-1.15811			2018-05-01	09:58:00	2.044	-0.436	-0.588165	134.9											2016-01-03	01:50:00	2.23	-0.672		2019-01-25 22:00:00	0.40929
2017-03-03	01:55:00	2.069	-1.231	-1.16312			2018-05-01	09:59:00	2.042	-0.438	-0.593957	135.607											2016-01-03	01:55:00	2.201	-0.701		2019-01-25 23:00:00	-0.11715
2017-03-03	02:00:00	2.052	-1.248	-1.16668			2018-05-01	10:00:00	2.064	-0.416	-0.599747	144.17											2016-01-03	02:00:00	2.167	-0.735		2019-01-26	-0.513785
2017-03-03	02:05:00	2.042	-1.258	-1.16864			2018-05-01	10:01:00	2.058	-0.422	-0.605534	143.492											2016-01-03	02:05:00	2.14	-0.762		2019-01-26 01:00:00	-0.824415
2017-03-03	02:10:00	2.023	-1.277	-1.16883			2018-05-01	10:02:00	2.05	-0.43	-0.61132	142.167											2016-01-03	02:10:00	2.116	-0.786		2019-01-26 02:00:00	-1.05863
2017-03-03	02:15:00	2.013	-1.287	-1.16706			2018-05-01	10:03:00	2.022	-0.458	-0.617105	134.739											2016-01-03	02:15:00	2.088	-0.814		2019-01-26 03:00:00	-1.09381
2017-03-03	02:20:00	1.998	-1.302	-1.16315			2018-05-01	10:04:00	2.012	-0.468	-0.62289	133.096											2016-01-03	02:20:00	2.064	-0.838		2019-01-26 04:00:00	-0.679411
2017-03-03	02:25:00	1.994	-1.306	-1.15691			2018-05-01	10:05:00	2.039	-0.441	-0.628674	142.556											2016-01-03	02:25:00	2.035	-0.867		2019-01-26 05:00:00	0.222811
2017-03-03	02:30:00	1.992	-1.308	-1.14816			2018-05-01	10:06:00	2.034	-0.446	-0.634459	142.255											2016-01-03	02:30:00	2.006	-0.896		2019-01-26 06:00:00	1.1407
2017-03-03	02:35:00	1.998	-1.302	-1.13672			2018-05-01	10:07:00	2.026	-0.454	-0.640245	141.023											2016-01-03	02:35:00	1.989	-0.913		2019-01-26 07:00:00	1.57895
2017-03-03	02:40:00	2.008	-1.292	-1.12239			2018-05-01	10:08:00	2.001	-0.479	-0.646033	134.871											2016-01-03	02:40:00	1.96	-0.942		2019-01-26 08:00:00	1.5324
2017-03-03	02:45:00	2.008	-1.292	-1.105			2018-05-01	10:09:00	1.995	-0.485	-0.651822	134.396											2016-01-03	02:45:00	1.931	-0.971		2019-01-26 09:00:00	1.18893
2017-03-03	02:50:00	2.03	-1.27	-1.08437			2018-05-01	10:10:00	2.005	-0.475	-0.657614	138.445											2016-01-03	02:50:00	1.91	-0.992		2019-01-26 10:00:00	0.654445
2017-03-03	02:55:00	2.052	-1.248	-1.06035			2018-05-01	10:11:00	2.005	-0.475	-0.663409	139.665											2016-01-03	02:55:00	1.895	-1.007		2019-01-26 11:00:00	0.0868018
2017-03-03	03:00:00	2.076	-1.224	-1.03279			2018-05-01	10:12:00	2.006	-0.474	-0.669208	141.183											2016-01-03	03:00:00	1.861	-1.041		2019-01-26 12:00:00	-0.375517
2017-03-03	03:05:00	2.117	-1.183	-1.00155			2018-05-01	10:13:00	1.981	-0.499	-0.67501	135.272											2016-01-03	03:05:00	1.837	-1.065		2019-01-26 13:00:00	-0.727751
2017-03-03	03:10:00	2.157	-1.143	-0.966512			2018-05-01	10:14:00	1.978	-0.502	-0.680816	135.621											2016-01-03	03:10:00	1.813	-1.089		2019-01-26 14:00:00	-0.988968
2017-03-03	03:15:00	2.208	-1.092	-0.927594			2018-05-01	10:15:00	1.994	-0.486	-0.686627	141.281											2016-01-03	03:15:00	1.79	-1.112		2019-01-26 15:00:00	-1.12749
2017-03-03	03:20:00	2.273	-1.027	-0.884724			2018-05-01	10:16:00	1.991	-0.489	-0.692444	141.604											2016-01-03	03:20:00	1.759	-1.143		2019-01-26 16:00:00	-0.970941
2017-03-03	03:25:00	2.337	-0.963	-0.837859			2018-05-01	10:17:00	1.983	-0.497	-0.698265	140.496											2016-01-03	03:25:00	1.742	-1.16		2019-01-26 17:00:00	-0.309349
2017-03-03	03:30:00	2.398	-0.902	-0.786988			2018-05-01	10:18:00	1.966	-0.514	-0.704093	136.983											2016-01-03	03:30:00	1.71	-1.192		2019-01-26 18:00:00	0.638879
2017-03-03	03:35:00	2.459	-0.841	-0.732129			2018-05-01	10:19:00	1.963	-0.517	-0.709926	137.316											2016-01-03	03:35:00	1.69	-1.212		2019-01-26 19:00:00	1.30332
2017-03-03	03:40:00	2.53	-0.77	-0.673334			2018-05-01	10:20:00	1.975	-0.505	-0.715766	141.736											2016-01-03	03:40:00	1.678	-1.224		2019-01-26 20:00:00	1.45632
2017-03-03	03:45:00	2.611	-0.689	-0.610691			2018-05-01	10:21:00	1.971	-0.509	-0.721613	141.771											2016-01-03	03:45:00	1.652	-1.25		2019-01-26 21:00:00	1.26773
2017-03-03	03:50:00	2.689	-0.611	-0.54432			2018-05-01	10:22:00	1.969	-0.511	-0.727467	142.361											2016-01-03	03:50:00	1.637	-1.265		2019-01-26 22:00:00	0.864079
2017-03-03	03:55:00	2.773	-0.527	-0.474381			2018-05-01	10:23:00	1.94	-0.54	-0.733328	135.802											2016-01-03	03:55:00	1.606	-1.296		2019-01-26 23:00:00	0.345123
2017-03-03	04:00:00	2.869	-0.431	-0.401068			2018-05-01	10:24:00	1.936	-0.544	-0.739197	135.882											2016-01-03	04:00:00	1.593	-1.309		2019-01-27	-0.136571
2017-03-03	04:05:00	2.977	-0.323	-0.324612			2018-05-01	10:25:00	1.956	-0.524	-0.745074	142.19											2016-01-03	04:05:00	1.571	-1.331		2019-01-27 01:00:00	-0.535028
2017-03-03	04:10:00	3.068	-0.232	-0.245277			2018-05-01	10:26:00	1.948	-0.532	-0.750958	141.158											2016-01-03	04:10:00	1.559	-1.343		2019-01-27 02:00:00	-0.863666
2017-03-03	04:15:00	3.153	-0.147	-0.163363			2018-05-01	10:27:00	1.943	-0.537	-0.756851	140.941											2016-01-03	04:15:00	1.541	-1.361		2019-01-27 03:00:00	-1.08776
2017-03-03	04:20:00	3.25	-0.05	-0.0791974			2018-05-01	10:28:00	1.917	-0.563	-0.762752	135.48											2016-01-03	04:20:00	1.52	-1.382		2019-01-27 04:00:00	-1.10643
2017-03-03	04:25:00	3.354	0.054	0.00686052			2018-05-01	10:29:00	1.913	-0.567	-0.768661	135.566											2016-01-03	04:25:00	1.512	-1.39		2019-01-27 05:00:00	-0.721407
2017-03-03	04:30:00	3.481	0.181	0.094428			2018-05-01	10:30:00	1.93	-0.55	-0.774579	140.833											2016-01-03	04:30:00	1.497	-1.405		2019-01-27 06:00:00	0.0844187
2017-03-03	04:35:00	3.603	0.303	0.1831			2018-05-01	10:31:00	1.928	-0.552	-0.780506	141.396											2016-01-03	04:35:00	1.487	-1.415		2019-01-27 07:00:00	0.897771
2017-03-03	04:40:00	3.722	0.422	0.272455			2018-05-01	10:32:00	1.922	-0.558	-0.786441	140.939											2016-01-03	04:40:00	1.478	-1.424		2019-01-27 08:00:00	1.31619
2017-03-03	04:45:00	3.863	0.563	0.362056			2018-05-01	10:33:00	1.89	-0.59	-0.792385	134.303											2016-01-03	04:45:00	1.464	-1.438		2019-01-27 09:00:00	1.33085
2017-03-03	04:50:00	3.988	0.688	0.451458			2018-05-01	10:34:00	1.885	-0.595	-0.798337	134.174											2016-01-03	04:50:00	1.451	-1.451		2019-01-27 10:00:00	1.05844
2017-03-03	04:55:00	4.107	0.807	0.540214			2018-05-01	10:35:00	1.908	-0.572	-0.804298	140.612											2016-01-03	04:55:00	1.446	-1.456		2019-01-27 11:00:00	0.589357
2017-03-03	05:00:00	4.222	0.922	0.627877			2018-05-01	10:36:00	1.904	-0.576	-0.810268	140.671											2016-01-03	05:00:00	1.435	-1.467		2019-01-27 12:00:00	0.0790582
2017-03-03	05:05:00	4.336	1.036	0.714004			2018-05-01	10:37:00	1.898	-0.582	-0.816246	140.248											2016-01-03	05:05:00	1.439	-1.463		2019-01-27 13:00:00	-0.368173
2017-03-03	05:10:00	4.432	1.132	0.798167			2018-05-01	10:38:00	1.87	-0.61	-0.822232	134.792											2016-01-03	05:10:00	1.431	-1.471		2019-01-27 14:00:00	-0.733252
2017-03-03	05:15:00	4.524	1.224	0.879952			2018-05-01	10:39:00	1.868	-0.612	-0.828226	135.331											2016-01-03	05:15:00	1.427	-1.475		2019-01-27 15:00:00	-0.989623
2017-03-03	05:20:00	4.592	1.292	0.958965			2018-05-01	10:40:00	1.88	-0.6	-0.834228	139.038											2016-01-03	05:20:00	1.423	-1.479		2019-01-27 16:00:00	-1.11063
2017-03-03	05:25:00	4.654	1.354	1.03484			2018-05-01	10:41:00	1.875	-0.605	-0.840237	138.882											2016-01-03	05:25:00	1.423	-1.479		2019-01-27 17:00:00	-0.958868
2017-03-03	05:30:00	4.712	1.412	1.10723			2018-05-01	10:42:00	1.873	-0.607	-0.846254	139.416											2016-01-03	05:30:00	1.428	-1.474		2019-01-27 18:00:00	-0.356318
2017-03-03	05:35:00	4.757	1.457	1.17584			2018-05-01	10:43:00	1.85	-0.63	-0.852278	135.282											2016-01-03	05:35:00	1.43	-1.472		2019-01-27 19:00:00	0.484482
2017-03-03	05:40:00	4.806	1.506	1.24039			2018-05-01	10:44:00	1.847	-0.633	-0.858308	135.594											2016-01-03	05:40:00	1.437	-1.465		2019-01-27 20:00:00	1.07705
2017-03-03	05:45:00	4.827	1.527	1.30065			2018-05-01	10:45:00	1.864	-0.616	-0.864345	140.316											2016-01-03	05:45:00	1.439	-1.463		2019-01-27 21:00:00	1.25428
2017-03-03	05:50:00	4.855	1.555	1.35643			2018-05-01	10:46:00	1.86	-0.62	-0.870387	140.385											2016-01-03	05:50:00	1.452	-1.45		2019-01-27 22:00:00	1.13438
2017-03-03	05:55:00	4.885	1.585	1.40756			2018-05-01	10:47:00	1.855	-0.625	-0.876435	140.23											2016-01-03	05:55:00	1.465	-1.437		2019-01-27 23:00:00	0.792849
2017-03-03	06:00:00	4.908	1.608	1.45394			2018-05-01	10:48:00	1.828	-0.652	-0.882488	135.351											2016-01-03	06:00:00	1.489	-1.413		2019-01-28	0.331996
2017-03-03	06:05:00	4.928	1.628	1.4955			2018-05-01	10:49:00	1.823	-0.657	-0.888544	135.243											2016-01-03	06:05:00	1.497	-1.405		2019-01-28 01:00:00	-0.121074
2017-03-03	06:10:00	4.949	1.649	1.5322			2018-05-01	10:50:00	1.843	-0.637	-0.894605	140.44											2016-01-03	06:10:00	1.515	-1.387		2019-01-28 02:00:00	-0.53638
2017-03-03	06:15:00	4.965	1.665	1.56405			2018-05-01	10:51:00	1.839	-0.641	-0.900669	140.51											2016-01-03	06:15:00	1.527	-1.375		2019-01-28 03:00:00	-0.88419
2017-03-03	06:20:00	4.972	1.672	1.5911			2018-05-01	10:52:00	1.833	-0.647	-0.906735	140.145											2016-01-03	06:20:00	1.561	-1.341		2019-01-28 04:00:00	-1.11511
2017-03-03	06:25:00	4.979	1.679	1.61342			2018-05-01	10:53:00	1.808	-0.672	-0.912803	135.834											2016-01-03	06:25:00	1.587	-1.315		2019-01-28 05:00:00	-1.16421
2017-03-03	06:30:00	4.977	1.677	1.63112			2018-05-01	10:54:00	1.802	-0.678	-0.918872	135.527											2016-01-03	06:30:00	1.617	-1.285		2019-01-28 06:00:00	-0.852129
2017-03-03	06:35:00	4.985	1.685	1.64433			2018-05-01	10:55:00	1.82	-0.66	-0.924941	140.143											2016-01-03	06:35:00	1.642	-1.26		2019-01-28 07:00:00	-0.144587
2017-03-03	06:40:00	4.975	1.675	1.65322			2018-05-01	10:56:00	1.817	-0.663	-0.931009	140.424											2016-01-03	06:40:00	1.683	-1.219		2019-01-28 08:00:00	0.604039
2017-03-03	06:45:00	4.976	1.676	1.65796			2018-05-01	10:57:00	1.812	-0.668	-0.937076	140.281											2016-01-03	06:45:00	1.717	-1.185		2019-01-28 09:00:00	1.04896
2017-03-03	06:50:00	4.971	1.671	1.65876			2018-05-01	10:58:00	1.791	-0.689	-0.94314	136.885											2016-01-03	06:50:00	1.758	-1.144		2019-01-28 10:00:00	1.15176
2017-03-03	06:55:00	4.962	1.662	1.65581			2018-05-01	10:59:00	1.784	-0.696	-0.949201	136.38											2016-01-03	06:55:00	1.805	-1.097		2019-01-28 11:00:00	0.964285
2017-03-03	07:00:00	4.952	1.652	1.64933			2018-05-01	11:00:00	1.797	-0.683	-0.955258	139.862											2016-01-03	07:00:00	1.855	-1.047		2019-01-28 12:00:00	0.565601
2017-03-03	07:05:00	4.943	1.643	1.63954			2018-05-01	11:01:00	1.798	-0.682	-0.961309	140.954											2016-01-03	07:05:00	1.89	-1.012		2019-01-28 13:00:00	0.10191
2017-03-03	07:10:00	4.928	1.628	1.62666			2018-05-01	11:02:00	1.795	-0.685	-0.967354	141.22											2016-01-03	07:10:00	1.951	-0.951		2019-01-28 14:00:00	-0.341794
2017-03-03	07:15:00	4.915	1.615	1.6109			2018-05-01	11:03:00	1.767	-0.713	-0.973391	136.52											2016-01-03	07:15:00	2.005	-0.897		2019-01-28 15:00:00	-0.717077
2017-03-03	07:20:00	4.898	1.598	1.59246			2018-05-01	11:04:00	1.765	-0.715	-0.979419	136.982											2016-01-03	07:20:00	2.055	-0.847		2019-01-28 16:00:00	-0.972373
2017-03-03	07:25:00	4.877	1.577	1.57154			2018-05-01	11:05:00	1.779	-0.701	-0.985437	140.576											2016-01-03	07:25:00	2.109	-0.793		2019-01-28 17:00:00	-1.10449
2017-03-03	07:30:00	4.859	1.559	1.54831			2018-05-01	11:06:00	1.775	-0.705	-0.991444	140.63											2016-01-03	07:30:00	2.162	-0.74		2019-01-28 18:00:00	-0.993184
2017-03-03	07:35:00	4.839	1.539	1.52296			2018-05-01	11:07:00	1.772	-0.708	-0.997439	140.881											2016-01-03	07:35:00	2.23	-0.672		2019-01-28 19:00:00	-0.463202
2017-03-03	07:40:00	4.815	1.515	1.49563			2018-05-01	11:08:00	1.75	-0.73	-1.00342	137.455											2016-01-03	07:40:00	2.285	-0.617		2019-01-28 20:00:00	0.293519
2017-03-03	07:45:00	4.795	1.495	1.46646			2018-05-01	11:09:00	1.747	-0.733	-1.00938	137.706											2016-01-03	07:45:00	2.342	-0.56		2019-01-28 21:00:00	0.860942
2017-03-03	07:50:00	4.772	1.472	1.43556			2018-05-01	11:10:00	1.76	-0.72	-1.01533	141.018											2016-01-03	07:50:00	2.406	-0.496		2019-01-28 22:00:00	1.09753
2017-03-03	07:55:00	4.749	1.449	1.40303			2018-05-01	11:11:00	1.757	-0.723	-1.02126	141.253											2016-01-03	07:55:00	2.47	-0.432		2019-01-28 23:00:00	1.05482
2017-03-03	08:00:00	4.724	1.424	1.36897			2018-05-01	11:12:00	1.753	-0.727	-1.02717	141.289											2016-01-03	08:00:00	2.52	-0.382		2019-01-29	0.768749
2017-03-03	08:05:00	4.693	1.393	1.33343			2018-05-01	11:13:00	1.729	-0.751	-1.03306	137.558											2016-01-03	08:05:00	2.583	-0.319		2019-01-29 01:00:00	0.348633
2017-03-03	08:10:00	4.661	1.361	1.29648			2018-05-01	11:14:00	1.722	-0.758	-1.03893	137.062											2016-01-03	08:10:00	2.637	-0.265		2019-01-29 02:00:00	-0.096579
2017-03-03	08:15:00	4.627	1.327	1.25816			2018-05-01	11:15:00	1.744	-0.736	-1.04477	141.952											2016-01-03	08:15:00	2.7	-0.202		2019-01-29 03:00:00	-0.533422
2017-03-03	08:20:00	4.591	1.291	1.2185			2018-05-01	11:16:00	1.736	-0.744	-1.05058	141.207											2016-01-03	08:20:00	2.754	-0.148		2019-01-29 04:00:00	-0.89609
2017-03-03	08:25:00	4.554	1.254	1.17753			2018-05-01	11:17:00	1.732	-0.748	-1.05637	141.226											2016-01-03	08:25:00	2.805	-0.097		2019-01-29 05:00:00	-1.14774
2017-03-03	08:30:00	4.511	1.211	1.13527			2018-05-01	11:18:00	1.711	-0.769	-1.06213	138.118											2016-01-03	08:30:00	2.849	-0.053		2019-01-29 06:00:00	-1.25457
2017-03-03	08:35:00	4.477	1.177	1.09173			2018-05-01	11:19:00	1.706	-0.774	-1.06785	137.965											2016-01-03	08:35:00	2.909	0.007		2019-01-29 07:00:00	-1.02473
2017-03-03	08:40:00	4.429	1.129	1.04694			2018-05-01	11:20:00	1.718	-0.762	-1.07354	140.885											2016-01-03	08:40:00	2.961	0.059		2019-01-29 08:00:00	-0.39054
2017-03-03	08:45:00	4.385	1.085	1.00092			2018-05-01	11:21:00	1.718	-0.762	-1.0792	141.627											2016-01-03	08:45:00	3.001	0.099		2019-01-29 09:00:00	0.339469
2017-03-03	08:50:00	4.335	1.035	0.953694			2018-05-01	11:22:00	1.715	-0.765	-1.08482	141.807											2016-01-03	08:50:00	3.039	0.137		2019-01-29 10:00:00	0.846096
2017-03-03	08:55:00	4.29	0.99	0.905289			2018-05-01	11:23:00	1.69	-0.79	-1.0904	138.025											2016-01-03	08:55:00	3.078	0.176		2019-01-29 11:00:00	1.04155
2017-03-03	09:00:00	4.236	0.936	0.855748			2018-05-01	11:24:00	1.687	-0.793	-1.09594	138.202											2016-01-03	09:00:00	3.116	0.214		2019-01-29 12:00:00	0.922943
2017-03-03	09:05:00	4.188	0.888	0.805123			2018-05-01	11:25:00	1.703	-0.777	-1.10143	141.755											2016-01-03	09:05:00	3.145	0.243		2019-01-29 13:00:00	0.571774
2017-03-03	09:10:00	4.14	0.84	0.753476			2018-05-01	11:26:00	1.698	-0.782	-1.10688	141.545											2016-01-03	09:10:00	3.177	0.275		2019-01-29 14:00:00	0.132048
2017-03-03	09:15:00	4.091	0.791	0.70088			2018-05-01	11:27:00	1.694	-0.786	-1.11229	141.512											2016-01-03	09:15:00	3.193	0.291		2019-01-29 15:00:00	-0.316794
2017-03-03	09:20:00	4.043	0.743	0.647424			2018-05-01	11:28:00	1.674	-0.806	-1.11764	138.665											2016-01-03	09:20:00	3.214	0.312		2019-01-29 16:00:00	-0.697225
2017-03-03	09:25:00	3.988	0.688	0.593205			2018-05-01	11:29:00	1.671	-0.809	-1.12294	138.806											2016-01-03	09:25:00	3.236	0.334		2019-01-29 17:00:00	-0.954604
2017-03-03	09:30:00	3.943	0.643	0.538337			2018-05-01	11:30:00	1.683	-0.797	-1.12819	141.554											2016-01-03	09:30:00	3.256	0.354		2019-01-29 18:00:00	-1.114
2017-03-03	09:35:00	3.892	0.592	0.482943			2018-05-01	11:31:00	1.677	-0.803	-1.13338	141.143											2016-01-03	09:35:00	3.275	0.373		2019-01-29 19:00:00	-1.05293
2017-03-03	09:40:00	3.847	0.547	0.427157			2018-05-01	11:32:00	1.675	-0.805	-1.13851	141.429											2016-01-03	09:40:00	3.288	0.386		2019-01-29 20:00:00	-0.58202
2017-03-03	09:45:00	3.805	0.505	0.371122			2018-05-01	11:33:00	1.653	-0.827	-1.14358	138.28											2016-01-03	09:45:00	3.3	0.398		2019-01-29 21:00:00	0.131007
2017-03-03	09:50:00	3.76	0.46	0.31499			2018-05-01	11:34:00	1.651	-0.829	-1.14858	138.55											2016-01-03	09:50:00	3.308	0.406		2019-01-29 22:00:00	0.718615
2017-03-03	09:55:00	3.708	0.408	0.258918			2018-05-01	11:35:00	1.667	-0.813	-1.15352	141.885											2016-01-03	09:55:00	3.321	0.419		2019-01-29 23:00:00	1.0273
2017-03-03	10:00:00	3.67	0.37	0.203065			2018-05-01	11:36:00	1.661	-0.819	-1.1584	141.44											2016-01-03	10:00:00	3.335	0.433		2019-01-30	1.03759
2017-03-03	10:05:00	3.626	0.326	0.147593			2018-05-01	11:37:00	1.658	-0.822	-1.1632	141.508											2016-01-03	10:05:00	3.341	0.439		2019-01-30 01:00:00	0.773523
2017-03-03	10:10:00	3.579	0.279	0.0926643			2018-05-01	11:38:00	1.634	-0.846	-1.16793	138.053											2016-01-03	10:10:00	3.348	0.446		2019-01-30 02:00:00	0.366835
2017-03-03	10:15:00	3.537	0.237	0.0384364			2018-05-01	11:39:00	1.629	-0.851	-1.17258	137.789											2016-01-03	10:15:00	3.349	0.447		2019-01-30 03:00:00	-0.0846987
2017-03-03	10:20:00	3.495	0.195	-0.0149379			2018-05-01	11:40:00	1.645	-0.835	-1.17716	140.977											2016-01-03	10:20:00	3.358	0.456		2019-01-30 04:00:00	-0.536821
2017-03-03	10:25:00	3.448	0.148	-0.0673131			2018-05-01	11:41:00	1.64	-0.84	-1.18165	140.673											2016-01-03	10:25:00	3.356	0.454		2019-01-30 05:00:00	-0.903353
2017-03-03	10:30:00	3.409	0.109	-0.118553			2018-05-01	11:42:00	1.636	-0.844	-1.18606	140.529											2016-01-03	10:30:00	3.367	0.465		2019-01-30 06:00:00	-1.17957
2017-03-03	10:35:00	3.366	0.066	-0.168533			2018-05-01	11:43:00	1.612	-0.868	-1.19039	137.141											2016-01-03	10:35:00	3.36	0.458		2019-01-30 07:00:00	-1.34942
2017-03-03	10:40:00	3.322	0.022	-0.21714			2018-05-01	11:44:00	1.614	-0.866	-1.19462	137.947											2016-01-03	10:40:00	3.358	0.456		2019-01-30 08:00:00	-1.18298
2017-03-03	10:45:00	3.286	-0.014	-0.264277			2018-05-01	11:45:00	1.628	-0.852	-1.19877	140.701											2016-01-03	10:45:00	3.36	0.458		2019-01-30 09:00:00	-0.575946
2017-03-03	10:50:00	3.248	-0.052	-0.30986			2018-05-01	11:46:00	1.623	-0.857	-1.20282	140.352											2016-01-03	10:50:00	3.347	0.445		2019-01-30 10:00:00	0.184029
2017-03-03	10:55:00	3.198	-0.102	-0.353821			2018-05-01	11:47:00	1.62	-0.86	-1.20678	140.323											2016-01-03	10:55:00	3.35	0.448		2019-01-30 11:00:00	0.766078
2017-03-03	11:00:00	3.162	-0.138	-0.396111			2018-05-01	11:48:00	1.604	-0.876	-1.21063	138.2											2016-01-03	11:00:00	3.349	0.447		2019-01-30 12:00:00	1.02314
2017-03-03	11:05:00	3.123	-0.177	-0.436693			2018-05-01	11:49:00	1.6	-0.88	-1.21439	137.999											2016-01-03	11:05:00	3.327	0.425		2019-01-30 13:00:00	0.926432
2017-03-03	11:10:00	3.09	-0.21	-0.475548			2018-05-01	11:50:00	1.614	-0.866	-1.21804	140.651											2016-01-03	11:10:00	3.318	0.416		2019-01-30 14:00:00	0.584737
2017-03-03	11:15:00	3.049	-0.251	-0.512675			2018-05-01	11:51:00	1.609	-0.871	-1.22158	140.25											2016-01-03	11:15:00	3.308	0.406		2019-01-30 15:00:00	0.145426
2017-03-03	11:20:00	3.009	-0.291	-0.548084			2018-05-01	11:52:00	1.606	-0.874	-1.22501	140.162											2016-01-03	11:20:00	3.281	0.379		2019-01-30 16:00:00	-0.31268
2017-03-03	11:25:00	2.979	-0.321	-0.581801			2018-05-01	11:53:00	1.584	-0.896	-1.22834	137.091											2016-01-03	11:25:00	3.27	0.368		2019-01-30 17:00:00	-0.689767
2017-03-03	11:30:00	2.945	-0.355	-0.613865			2018-05-01	11:54:00	1.58	-0.9	-1.23154	136.838											2016-01-03	11:30:00	3.255	0.353		2019-01-30 18:00:00	-0.946991
2017-03-03	11:35:00	2.91	-0.39	-0.644326			2018-05-01	11:55:00	1.598	-0.882	-1.23463	139.981											2016-01-03	11:35:00	3.227	0.325		2019-01-30 19:00:00	-1.13654
2017-03-03	11:40:00	2.88	-0.42	-0.673243			2018-05-01	11:56:00	1.596	-0.884	-1.2376	139.999											2016-01-03	11:40:00	3.204	0.302		2019-01-30 20:00:00	-1.11379
2017-03-03	11:45:00	2.845	-0.455	-0.700686			2018-05-01	11:57:00	1.59	-0.89	-1.24044	139.375											2016-01-03	11:45:00	3.175	0.273		2019-01-30 21:00:00	-0.6633
2017-03-03	11:50:00	2.817	-0.483	-0.726729			2018-05-01	11:58:00	1.569	-0.911	-1.24316	136.461											2016-01-03	11:50:00	3.157	0.255		2019-01-30 22:00:00	0.060434
2017-03-03	11:55:00	2.793	-0.507	-0.751452			2018-05-01	11:59:00	1.566	-0.914	-1.24574	136.296											2016-01-03	11:55:00	3.128	0.226		2019-01-30 23:00:00	0.698811
2017-03-03	12:00:00	2.767	-0.533	-0.774939			2018-05-01	12:00:00	1.578	-0.902	-1.2482	138.381											2016-01-03	12:00:00	3.093	0.191		2019-01-31	1.05522
2017-03-03	12:05:00	2.734	-0.566	-0.797277			2018-05-01	12:01:00	1.572	-0.908	-1.25052	137.723											2016-01-03	12:05:00	3.069	0.167		2019-01-31 01:00:00	1.06366
2017-03-03	12:10:00	2.706	-0.594	-0.81855			2018-05-01	12:02:00	1.571	-0.909	-1.25271	137.812											2016-01-03	12:10:00	3.037	0.135		2019-01-31 02:00:00	0.779228
2017-03-03	12:15:00	2.685	-0.615	-0.838844			2018-05-01	12:03:00	1.552	-0.928	-1.25475	135.211											2016-01-03	12:15:00	3.005	0.103		2019-01-31 03:00:00	0.364019
2017-03-03	12:20:00	2.652	-0.648	-0.858241			2018-05-01	12:04:00	1.546	-0.934	-1.25666	134.546											2016-01-03	12:20:00	2.969	0.067		2019-01-31 04:00:00	-0.0980703
2017-03-03	12:25:00	2.622	-0.678	-0.87682			2018-05-01	12:05:00	1.563	-0.917	-1.25841	137.232											2016-01-03	12:25:00	2.936	0.034		2019-01-31 05:00:00	-0.550365
2017-03-03	12:30:00	2.599	-0.701	-0.894656			2018-05-01	12:06:00	1.559	-0.921	-1.26003	136.811											2016-01-03	12:30:00	2.909	0.007		2019-01-31 06:00:00	-0.904938
2017-03-03	12:35:00	2.571	-0.729	-0.911818			2018-05-01	12:07:00	1.555	-0.925	-1.26148	136.377											2016-01-03	12:35:00	2.881	-0.021		2019-01-31 07:00:00	-1.20323
2017-03-03	12:40:00	2.541	-0.759	-0.928367			2018-05-01	12:08:00	1.533	-0.947	-1.26279	133.347											2016-01-03	12:40:00	2.848	-0.054		2019-01-31 08:00:00	-1.42414
2017-03-03	12:45:00	2.513	-0.787	-0.94436			2018-05-01	12:09:00	1.532	-0.948	-1.26394	133.327											2016-01-03	12:45:00	2.807	-0.095		2019-01-31 09:00:00	-1.27544
2017-03-03	12:50:00	2.483	-0.817	-0.959844			2018-05-01	12:10:00	1.544	-0.936	-1.26494	135.143											2016-01-03	12:50:00	2.763	-0.139		2019-01-31 10:00:00	-0.631227
2017-03-03	12:55:00	2.458	-0.842	-0.974859			2018-05-01	12:11:00	1.541	-0.939	-1.26577	134.8											2016-01-03	12:55:00	2.733	-0.169		2019-01-31 11:00:00	0.195552
2017-03-03	13:00:00	2.432	-0.868	-0.989436			2018-05-01	12:12:00	1.536	-0.944	-1.26644	134.156											2016-01-03	13:00:00	2.701	-0.201		2019-01-31 12:00:00	0.82865
2017-03-03	13:05:00	2.406	-0.894	-1.0036			2018-05-01	12:13:00	1.527	-0.953	-1.26694	132.942											2016-01-03	13:05:00	2.668	-0.234		2019-01-31 13:00:00	1.08158
2017-03-03	13:10:00	2.387	-0.913	-1.01736			2018-05-01	12:14:00	1.526	-0.954	-1.26727	132.838											2016-01-03	13:10:00	2.627	-0.275		2019-01-31 14:00:00	0.948016
2017-03-03	13:15:00	2.358	-0.942	-1.03072			2018-05-01	12:15:00	1.532	-0.948	-1.26744	133.696											2016-01-03	13:15:00	2.586	-0.316		2019-01-31 15:00:00	0.580922
2017-03-03	13:20:00	2.334	-0.966	-1.04368			2018-05-01	12:16:00	1.529	-0.951	-1.26743	133.273											2016-01-03	13:20:00	2.548	-0.354		2019-01-31 16:00:00	0.124833
2017-03-03	13:25:00	2.315	-0.985	-1.05623			2018-05-01	12:17:00	1.527	-0.953	-1.26724	132.974											2016-01-03	13:25:00	2.513	-0.389		2019-01-31 17:00:00	-0.33996
2017-03-03	13:30:00	2.303	-0.997	-1.06833			2018-05-01	12:18:00	1.515	-0.965	-1.26688	131.283											2016-01-03	13:30:00	2.483	-0.419		2019-01-31 18:00:00	-0.700756
2017-03-03	13:35:00	2.283	-1.017	-1.07996			2018-05-01	12:19:00	1.518	-0.962	-1.26634	131.636											2016-01-03	13:35:00	2.448	-0.454		2019-01-31 19:00:00	-0.953588
2017-03-03	13:40:00	2.265	-1.035	-1.09107			2018-05-01	12:20:00	1.522	-0.958	-1.26561	132.11											2016-01-03	13:40:00	2.416	-0.486		2019-01-31 20:00:00	-1.16754
2017-03-03	13:45:00	2.245	-1.055	-1.10161			2018-05-01	12:21:00	1.519	-0.961	-1.2647	131.602											2016-01-03	13:45:00	2.385	-0.517		2019-01-31 21:00:00	-1.14828
2017-03-03	13:50:00	2.23	-1.07	-1.1115			2018-05-01	12:22:00	1.512	-0.968	-1.2636	130.537											2016-01-03	13:50:00	2.355	-0.547		2019-01-31 22:00:00	-0.654979
2017-03-03	13:55:00	2.215	-1.085	-1.12068			2018-05-01	12:23:00	1.516	-0.964	-1.26231	130.945											2016-01-03	13:55:00	2.32	-0.582		2019-01-31 23:00:00	0.131042
2017-03-03	14:00:00	2.203	-1.097	-1.12906			2018-05-01	12:24:00	1.516	-0.964	-1.26083	130.792											2016-01-03	14:00:00	2.292	-0.61		2019-02-01	0.813137
2017-03-03	14:05:00	2.184	-1.116	-1.13654			2018-05-01	12:25:00	1.519	-0.961	-1.25916	131.026											2016-01-03	14:05:00	2.263	-0.639		2019-02-01 01:00:00	1.15342
2017-03-03	14:10:00	2.169	-1.131	-1.143			2018-05-01	12:26:00	1.518	-0.962	-1.2573	130.696											2016-01-03	14:10:00	2.231	-0.671		2019-02-01 02:00:00	1.09587
2017-03-03	14:15:00	2.157	-1.143	-1.14834			2018-05-01	12:27:00	1.515	-0.965	-1.25523	130.076											2016-01-03	14:15:00	2.208	-0.694		2019-02-01 03:00:00	0.760077
2017-03-03	14:20:00	2.138	-1.162	-1.15241			2018-05-01	12:28:00	1.509	-0.971	-1.25297	129.039											2016-01-03	14:20:00	2.18	-0.722		2019-02-01 04:00:00	0.325361
2017-03-03	14:25:00	2.128	-1.172	-1.15507			2018-05-01	12:29:00	1.509	-0.971	-1.2505	128.785											2016-01-03	14:25:00	2.146	-0.756		2019-02-01 05:00:00	-0.142603
2017-03-03	14:30:00	2.116	-1.184	-1.15619			2018-05-01	12:30:00	1.514	-0.966	-1.24783	129.175											2016-01-03	14:30:00	2.128	-0.774		2019-02-01 06:00:00	-0.573939
2017-03-03	14:35:00	2.107	-1.193	-1.15558			2018-05-01	12:31:00	1.513	-0.967	-1.24496	128.745											2016-01-03	14:35:00	2.099	-0.803		2019-02-01 07:00:00	-0.903038
2017-03-03	14:40:00	2.095	-1.205	-1.15309			2018-05-01	12:32:00	1.511	-0.969	-1.24188	128.161											2016-01-03	14:40:00	2.075	-0.827		2019-02-01 08:00:00	-1.2201
2017-03-03	14:45:00	2.092	-1.208	-1.14854			2018-05-01	12:33:00	1.509	-0.971	-1.23859	127.558											2016-01-03	14:45:00	2.043	-0.859		2019-02-01 09:00:00	-1.45965
2017-03-03	14:50:00	2.093	-1.207	-1.14174			2018-05-01	12:34:00	1.511	-0.969	-1.23509	127.461											2016-01-03	14:50:00	2.02	-0.882		2019-02-01 10:00:00	-1.25522
2017-03-03	14:55:00	2.094	-1.206	-1.13251			2018-05-01	12:35:00	1.509	-0.971	-1.23139	126.816											2016-01-03	14:55:00	1.989	-0.913		2019-02-01 11:00:00	-0.509193
2017-03-03	15:00:00	2.1	-1.2	-1.12067			2018-05-01	12:36:00	1.508	-0.972	-1.22746	126.282											2016-01-03	15:00:00	1.966	-0.936		2019-02-01 12:00:00	0.382939
2017-03-03	15:05:00	2.103	-1.197	-1.10602			2018-05-01	12:37:00	1.509	-0.971	-1.22333	125.986											2016-01-03	15:05:00	1.945	-0.957		2019-02-01 13:00:00	0.999361
2017-03-03	15:10:00	2.119	-1.181	-1.08839			2018-05-01	12:38:00	1.511	-0.969	-1.21898	125.797											2016-01-03	15:10:00	1.923	-0.979		2019-02-01 14:00:00	1.17036
2017-03-03	15:15:00	2.135	-1.165	-1.06758			2018-05-01	12:39:00	1.511	-0.969	-1.21441	125.326											2016-01-03	15:15:00	1.901	-1.001		2019-02-01 15:00:00	0.954591
2017-03-03	15:20:00	2.162	-1.138	-1.04344			2018-05-01	12:40:00	1.511	-0.969	-1.20962	124.832											2016-01-03	15:20:00	1.873	-1.029		2019-02-01 16:00:00	0.541131
2017-03-03	15:25:00	2.192	-1.108	-1.0158			2018-05-01	12:41:00	1.511	-0.969	-1.20462	124.316											2016-01-03	15:25:00	1.846	-1.056		2019-02-01 17:00:00	0.061357
2017-03-03	15:30:00	2.235	-1.065	-0.984527			2018-05-01	12:42:00	1.511	-0.969	-1.19939	123.776											2016-01-03	15:30:00	1.83	-1.072		2019-02-01 18:00:00	-0.397894
2017-03-03	15:35:00	2.268	-1.032	-0.949483			2018-05-01	12:43:00	1.524	-0.956	-1.19395	124.89											2016-01-03	15:35:00	1.801	-1.101		2019-02-01 19:00:00	-0.728453
2017-03-03	15:40:00	2.314	-0.986	-0.910566			2018-05-01	12:44:00	1.53	-0.95	-1.18828	125.082											2016-01-03	15:40:00	1.784	-1.118		2019-02-01 20:00:00	-0.976011
2017-03-03	15:45:00	2.357	-0.943	-0.867695			2018-05-01	12:45:00	1.514	-0.966	-1.18239	122.4											2016-01-03	15:45:00	1.771	-1.131		2019-02-01 21:00:00	-1.19548
2017-03-03	15:50:00	2.411	-0.889	-0.820816			2018-05-01	12:46:00	1.519	-0.961	-1.17627	122.401											2016-01-03	15:50:00	1.757	-1.145		2019-02-01 22:00:00	-1.11657
2017-03-03	15:55:00	2.461	-0.839	-0.769903			2018-05-01	12:47:00	1.522	-0.958	-1.16993	122.122											2016-01-03	15:55:00	1.727	-1.175		2019-02-01 23:00:00	-0.509372
2017-03-03	16:00:00	2.512	-0.788	-0.714965			2018-05-01	12:48:00	1.543	-0.937	-1.16337	124.159											2016-01-03	16:00:00	1.71	-1.192		2019-02-02	0.3546
2017-03-03	16:05:00	2.577	-0.723	-0.656043			2018-05-01	12:49:00	1.548	-0.932	-1.15658	124.096											2016-01-03	16:05:00	1.684	-1.218		2019-02-02 01:00:00	1.02295
2017-03-03	16:10:00	2.653	-0.647	-0.593213			2018-05-01	12:50:00	1.532	-0.948	-1.14956	121.262											2016-01-03	16:10:00	1.678	-1.224		2019-02-02 02:00:00	1.2686
2017-03-03	16:15:00	2.74	-0.56	-0.526592			2018-05-01	12:51:00	1.535	-0.945	-1.14232	120.88											2016-01-03	16:15:00	1.657	-1.245		2019-02-02 03:00:00	1.10187
2017-03-03	16:20:00	2.828	-0.472	-0.456331			2018-05-01	12:52:00	1.54	-0.94	-1.13485	120.728											2016-01-03	16:20:00	1.629	-1.273		2019-02-02 04:00:00	0.704584
2017-03-03	16:25:00	2.92	-0.38	-0.382623			2018-05-01	12:53:00	1.566	-0.914	-1.12715	123.32											2016-01-03	16:25:00	1.622	-1.28		2019-02-02 05:00:00	0.248195
2017-03-03	16:30:00	3.007	-0.293	-0.305694			2018-05-01	12:54:00	1.57	-0.91	-1.11922	122.992											2016-01-03	16:30:00	1.601	-1.301		2019-02-02 06:00:00	-0.215486
2017-03-03	16:35:00	3.087	-0.213	-0.225813			2018-05-01	12:55:00	1.552	-0.928	-1.11107	119.728											2016-01-03	16:35:00	1.588	-1.314		2019-02-02 07:00:00	-0.608988
2017-03-03	16:40:00	3.182	-0.118	-0.143279			2018-05-01	12:56:00	1.557	-0.923	-1.10269	119.468											2016-01-03	16:40:00	1.578	-1.324		2019-02-02 08:00:00	-0.914312
2017-03-03	16:45:00	3.284	-0.016	-0.0584274			2018-05-01	12:57:00	1.561	-0.919	-1.09409	119.052											2016-01-03	16:45:00	1.56	-1.342		2019-02-02 09:00:00	-1.24629
2017-03-03	16:50:00	3.393	0.093	0.0283766			2018-05-01	12:58:00	1.594	-0.886	-1.08525	122.489											2016-01-03	16:50:00	1.55	-1.352		2019-02-02 10:00:00	-1.44461
2017-03-03	16:55:00	3.52	0.22	0.116741			2018-05-01	12:59:00	1.601	-0.879	-1.07619	122.434											2016-01-03	16:55:00	1.539	-1.363		2019-02-02 11:00:00	-1.09402
2017-03-03	17:00:00	3.63	0.33	0.206249			2018-05-01	13:00:00	1.576	-0.904	-1.0669	118.02											2016-01-03	17:00:00	1.524	-1.378		2019-02-02 12:00:00	-0.210723
2017-03-03	17:05:00	3.754	0.454	0.296465			2018-05-01	13:01:00	1.58	-0.9	-1.05739	117.488											2016-01-03	17:05:00	1.511	-1.391		2019-02-02 13:00:00	0.694375
2017-03-03	17:10:00	3.883	0.583	0.38694			2018-05-01	13:02:00	1.588	-0.892	-1.04765	117.45											2016-01-03	17:10:00	1.509	-1.393		2019-02-02 14:00:00	1.20771
2017-03-03	17:15:00	3.994	0.694	0.477213			2018-05-01	13:03:00	1.629	-0.851	-1.03769	121.937											2016-01-03	17:15:00	1.496	-1.406		2019-02-02 15:00:00	1.24203
2017-03-03	17:20:00	4.107	0.807	0.566819			2018-05-01	13:04:00	1.635	-0.845	-1.0275	121.597											2016-01-03	17:20:00	1.483	-1.419		2019-02-02 16:00:00	0.927415
2017-03-03	17:25:00	4.221	0.921	0.655295			2018-05-01	13:05:00	1.607	-0.873	-1.01709	116.505											2016-01-03	17:25:00	1.474	-1.428		2019-02-02 17:00:00	0.462393
2017-03-03	17:30:00	4.325	1.025	0.742183			2018-05-01	13:06:00	1.612	-0.868	-1.00645	115.95											2016-01-03	17:30:00	1.468	-1.434		2019-02-02 18:00:00	-0.035783
2017-03-03	17:35:00	4.411	1.111	0.827034			2018-05-01	13:07:00	1.621	-0.859	-0.995592	115.901											2016-01-03	17:35:00	1.469	-1.433		2019-02-02 19:00:00	-0.472575
2017-03-03	17:40:00	4.491	1.191	0.90942			2018-05-01	13:08:00	1.671	-0.809	-0.984514	121.695											2016-01-03	17:40:00	1.462	-1.44		2019-02-02 20:00:00	-0.770439
2017-03-03	17:45:00	4.557	1.257	0.98893			2018-05-01	13:09:00	1.679	-0.801	-0.973215	121.5											2016-01-03	17:45:00	1.46	-1.442		2019-02-02 21:00:00	-1.0179
2017-03-03	17:50:00	4.607	1.307	1.06518			2018-05-01	13:10:00	1.643	-0.837	-0.961698	114.898											2016-01-03	17:50:00	1.468	-1.434		2019-02-02 22:00:00	-1.20364
2017-03-03	17:55:00	4.657	1.357	1.13782			2018-05-01	13:11:00	1.652	-0.828	-0.949963	114.73											2016-01-03	17:55:00	1.468	-1.434		2019-02-02 23:00:00	-0.983076
2017-03-03	18:00:00	4.699	1.399	1.20653			2018-05-01	13:12:00	1.662	-0.818	-0.938012	114.671											2016-01-03	18:00:00	1.471	-1.431		2019-02-03	-0.216124
2017-03-03	18:05:00	4.728	1.428	1.27103			2018-05-01	13:13:00	1.717	-0.763	-0.925846	121.343											2016-01-03	18:05:00	1.475	-1.427		2019-02-03 01:00:00	0.685216
2017-03-03	18:10:00	4.756	1.456	1.33107			2018-05-01	13:14:00	1.728	-0.752	-0.913466	121.472											2016-01-03	18:10:00	1.482	-1.42		2019-02-03 02:00:00	1.25375
2017-03-03	18:15:00	4.788	1.488	1.38646			2018-05-01	13:15:00	1.69	-0.79	-0.900875	114.035											2016-01-03	18:15:00	1.493	-1.409		2019-02-03 03:00:00	1.34592
2017-03-03	18:20:00	4.813	1.513	1.43704			2018-05-01	13:16:00	1.699	-0.781	-0.888074	113.71											2016-01-03	18:20:00	1.505	-1.397		2019-02-03 04:00:00	1.05889
2017-03-03	18:25:00	4.836	1.536	1.48269			2018-05-01	13:17:00	1.709	-0.771	-0.875064	113.497											2016-01-03	18:25:00	1.519	-1.383		2019-02-03 05:00:00	0.603453
2017-03-03	18:30:00	4.862	1.562	1.52334			2018-05-01	13:18:00	1.767	-0.713	-0.861848	120.876											2016-01-03	18:30:00	1.545	-1.357		2019-02-03 06:00:00	0.129071
2017-03-03	18:35:00	4.877	1.577	1.55896			2018-05-01	13:19:00	1.778	-0.702	-0.848427	120.859											2016-01-03	18:35:00	1.562	-1.34		2019-02-03 07:00:00	-0.315473
2017-03-03	18:40:00	4.887	1.587	1.58956			2018-05-01	13:20:00	1.737	-0.743	-0.834803	112.356											2016-01-03	18:40:00	1.595	-1.307		2019-02-03 08:00:00	-0.664673
2017-03-03	18:45:00	4.893	1.593	1.61521			2018-05-01	13:21:00	1.746	-0.734	-0.820979	111.85											2016-01-03	18:45:00	1.619	-1.283		2019-02-03 09:00:00	-0.958454
2017-03-03	18:50:00	4.897	1.597	1.63597			2018-05-01	13:22:00	1.757	-0.723	-0.806956	111.612											2016-01-03	18:50:00	1.639	-1.263		2019-02-03 10:00:00	-1.28027
2017-03-03	18:55:00	4.899	1.599	1.65198			2018-05-01	13:23:00	1.826	-0.654	-0.792736	121.214											2016-01-03	18:55:00	1.681	-1.221		2019-02-03 11:00:00	-1.3475
2017-03-03	19:00:00	4.898	1.598	1.66337			2018-05-01	13:24:00	1.838	-0.642	-0.778323	121.234											2016-01-03	19:00:00	1.721	-1.181		2019-02-03 12:00:00	-0.779276
2017-03-03	19:05:00	4.899	1.599	1.67033			2018-05-01	13:25:00	1.789	-0.691	-0.763718	110.524											2016-01-03	19:05:00	1.754	-1.148		2019-02-03 13:00:00	0.212564
2017-03-03	19:10:00	4.897	1.597	1.67305			2018-05-01	13:26:00	1.803	-0.677	-0.748924	110.624											2016-01-03	19:10:00	1.798	-1.104		2019-02-03 14:00:00	1.03642
2017-03-03	19:15:00	4.89	1.59	1.67174			2018-05-01	13:27:00	1.814	-0.666	-0.733942	110.202											2016-01-03	19:15:00	1.848	-1.054		2019-02-03 15:00:00	1.37619
2017-03-03	19:20:00	4.882	1.582	1.66662			2018-05-01	13:28:00	1.886	-0.594	-0.718777	121.006											2016-01-03	19:20:00	1.891	-1.011		2019-02-03 16:00:00	1.25724
2017-03-03	19:25:00	4.868	1.568	1.65793			2018-05-01	13:29:00	1.898	-0.582	-0.70343	120.864											2016-01-03	19:25:00	1.95	-0.952		2019-02-03 17:00:00	0.84867
2017-03-03	19:30:00	4.855	1.555	1.6459			2018-05-01	13:30:00	1.85	-0.63	-0.687904	109.191											2016-01-03	19:30:00	1.992	-0.91		2019-02-03 18:00:00	0.338429
2017-03-03	19:35:00	4.835	1.535	1.63077			2018-05-01	13:31:00	1.864	-0.616	-0.672202	109.124											2016-01-03	19:35:00	2.046	-0.856		2019-02-03 19:00:00	-0.160312
2017-03-03	19:40:00	4.82	1.52	1.61276			2018-05-01	13:32:00	1.876	-0.604	-0.656327	108.663											2016-01-03	19:40:00	2.111	-0.791		2019-02-03 20:00:00	-0.559105
2017-03-03	19:45:00	4.806	1.506	1.59209			2018-05-01	13:33:00	1.949	-0.531	-0.640281	120.58											2016-01-03	19:45:00	2.16	-0.742		2019-02-03 21:00:00	-0.832648
2017-03-03	19:50:00	4.779	1.479	1.56898			2018-05-01	13:34:00	1.964	-0.516	-0.624069	120.944											2016-01-03	19:50:00	2.22	-0.682		2019-02-03 22:00:00	-1.0718
2017-03-03	19:55:00	4.752	1.452	1.54363			2018-05-01	13:35:00	1.91	-0.57	-0.607692	106.613											2016-01-03	19:55:00	2.278	-0.624		2019-02-03 23:00:00	-1.1544
2017-03-03	20:00:00	4.729	1.429	1.51621			2018-05-01	13:36:00	1.923	-0.557	-0.591153	106.132											2016-01-03	20:00:00	2.336	-0.566		2019-02-04	-0.719963
2017-03-03	20:05:00	4.714	1.414	1.48689			2018-05-01	13:37:00	1.935	-0.545	-0.574457	105.405											2016-01-03	20:05:00	2.396	-0.506		2019-02-04 01:00:00	0.190211
2017-03-03	20:10:00	4.692	1.392	1.45581			2018-05-01	13:38:00	2.022	-0.458	-0.557606	121.748											2016-01-03	20:10:00	2.451	-0.451		2019-02-04 02:00:00	1.03674
2017-03-03	20:15:00	4.666	1.366	1.4231			2018-05-01	13:39:00	2.037	-0.443	-0.540604	122.032											2016-01-03	20:15:00	2.507	-0.395		2019-02-04 03:00:00	1.42829
2017-03-03	20:20:00	4.644	1.344	1.38888			2018-05-01	13:40:00	1.979	-0.501	-0.523453	104.482											2016-01-03	20:20:00	2.569	-0.333		2019-02-04 04:00:00	1.35028
2017-03-03	20:25:00	4.61	1.31	1.35323			2018-05-01	13:41:00	1.993	-0.487	-0.506158	103.934											2016-01-03	20:25:00	2.629	-0.273		2019-02-04 05:00:00	0.956369
2017-03-03	20:30:00	4.577	1.277	1.31623			2018-05-01	13:42:00	2.007	-0.473	-0.488721	103.324											2016-01-03	20:30:00	2.684	-0.218		2019-02-04 06:00:00	0.451905
2017-03-03	20:35:00	4.545	1.245	1.27794			2018-05-01	13:43:00	2.1	-0.38	-0.471147	123.986											2016-01-03	20:35:00	2.745	-0.157		2019-02-04 07:00:00	-0.0288246
2017-03-03	20:40:00	4.502	1.202	1.2384			2018-05-01	13:44:00	2.115	-0.365	-0.453439	124.23											2016-01-03	20:40:00	2.807	-0.095		2019-02-04 08:00:00	-0.439311
2017-03-03	20:45:00	4.463	1.163	1.19766			2018-05-01	13:45:00	2.052	-0.428	-0.4356	101.776											2016-01-03	20:45:00	2.86	-0.042		2019-02-04 09:00:00	-0.752095
2017-03-03	20:50:00	4.425	1.125	1.15573			2018-05-01	13:46:00	2.068	-0.412	-0.417634	101.367											2016-01-03	20:50:00	2.915	0.013		2019-02-04 10:00:00	-1.04131
2017-03-03	20:55:00	4.386	1.086	1.11264			2018-05-01	13:47:00	2.084	-0.396	-0.399544	100.895											2016-01-03	20:55:00	2.959	0.057		2019-02-04 11:00:00	-1.29441
2017-03-03	21:00:00	4.341	1.041	1.06841			2018-05-01	13:48:00	2.182	-0.298	-0.381335	127.965											2016-01-03	21:00:00	3.015	0.113		2019-02-04 12:00:00	-1.1378
2017-03-03	21:05:00	4.303	1.003	1.02305			2018-05-01	13:49:00	2.199	-0.281	-0.363011	129.185											2016-01-03	21:05:00	3.063	0.161		2019-02-04 13:00:00	-0.341345
2017-03-03	21:10:00	4.259	0.959	0.976583			2018-05-01	13:50:00	2.131	-0.349	-0.344575	98.732											2016-01-03	21:10:00	3.109	0.207		2019-02-04 14:00:00	0.665832
2017-03-03	21:15:00	4.214	0.914	0.929037			2018-05-01	13:51:00	2.148	-0.332	-0.32603	98.2019											2016-01-03	21:15:00	3.144	0.242		2019-02-04 15:00:00	1.31335
2017-03-03	21:20:00	4.169	0.869	0.880437			2018-05-01	13:52:00	2.166	-0.314	-0.307382	97.8923											2016-01-03	21:20:00	3.178	0.276		2019-02-04 16:00:00	1.45286
2017-03-03	21:25:00	4.126	0.826	0.830824			2018-05-01	13:53:00	2.266	-0.214	-0.288633	134.875											2016-01-03	21:25:00	3.212	0.31		2019-02-04 17:00:00	1.19511
2017-03-03	21:30:00	4.075	0.775	0.780245			2018-05-01	13:54:00	2.286	-0.194	-0.269788	139.066											2016-01-03	21:30:00	3.252	0.35		2019-02-04 18:00:00	0.706972
2017-03-03	21:35:00	4.03	0.73	0.728761			2018-05-01	13:55:00	2.215	-0.265	-0.250851	94.6607											2016-01-03	21:35:00	3.274	0.372		2019-02-04 19:00:00	0.169401
2017-03-03	21:40:00	3.987	0.687	0.676445			2018-05-01	13:56:00	2.231	-0.249	-0.231826	93.1027											2016-01-03	21:40:00	3.301	0.399		2019-02-04 20:00:00	-0.304296
2017-03-03	21:45:00	3.936	0.636	0.623381			2018-05-01	13:57:00	2.242	-0.238	-0.212716	89.3765											2016-01-03	21:45:00	3.322	0.42		2019-02-04 21:00:00	-0.659847
2017-03-03	21:50:00	3.898	0.598	0.569667			2018-05-01	13:58:00	2.358	-0.122	-0.193527	158.628											2016-01-03	21:50:00	3.342	0.44		2019-02-04 22:00:00	-0.919078
2017-03-03	21:55:00	3.854	0.554	0.515414			2018-05-01	13:59:00	2.374	-0.106	-0.174261	164.397											2016-01-03	21:55:00	3.356	0.454		2019-02-04 23:00:00	-1.11408
2017-03-03	22:00:00	3.811	0.511	0.460742			2018-05-01	14:00:00	2.303	-0.177	-0.154924	87.5276											2016-01-03	22:00:00	3.375	0.473		2019-02-05	-1.0135
2017-03-03	22:05:00	3.764	0.464	0.405786			2018-05-01	14:01:00	2.314	-0.166	-0.135519	81.6378											2016-01-03	22:05:00	3.396	0.494		2019-02-05 01:00:00	-0.34392
2017-03-03	22:10:00	3.722	0.422	0.350686			2018-05-01	14:02:00	2.341	-0.139	-0.11605	83.4894											2016-01-03	22:10:00	3.411	0.509		2019-02-05 02:00:00	0.625592
2017-03-03	22:15:00	3.689	0.389	0.295591			2018-05-01	14:03:00	2.451	-0.029	-0.0965225	332.836											2016-01-03	22:15:00	3.427	0.525		2019-02-05 03:00:00	1.31613
2017-03-03	22:20:00	3.639	0.339	0.240656			2018-05-01	14:04:00	2.468	-0.012	-0.0769395	641.162											2016-01-03	22:20:00	3.432	0.53		2019-02-05 04:00:00	1.49836
2017-03-03	22:25:00	3.603	0.303	0.186037			2018-05-01	14:05:00	2.394	-0.086	-0.0573055	66.6343											2016-01-03	22:25:00	3.445	0.543		2019-02-05 05:00:00	1.27024
2017-03-03	22:30:00	3.559	0.259	0.131894			2018-05-01	14:06:00	2.413	-0.067	-0.0376248	56.1565											2016-01-03	22:30:00	3.448	0.546		2019-02-05 06:00:00	0.790217
2017-03-03	22:35:00	3.521	0.221	0.0783839			2018-05-01	14:07:00	2.432	-0.048	-0.0179016	37.2951											2016-01-03	22:35:00	3.462	0.56		2019-02-05 07:00:00	0.250951
2017-03-03	22:40:00	3.478	0.178	0.0256588			2018-05-01	14:08:00	2.537	0.057	0.00185985	3.26289											2016-01-03	22:40:00	3.468	0.566		2019-02-05 08:00:00	-0.215399
2017-03-03	22:45:00	3.433	0.133	-0.0261338			2018-05-01	14:09:00	2.555	0.075	0.0216554	28.8738											2016-01-03	22:45:00	3.482	0.58		2019-02-05 09:00:00	-0.583081
2017-03-03	22:50:00	3.392	0.092	-0.076855			2018-05-01	14:10:00	2.485	0.005	0.0414807	829.615											2016-01-03	22:50:00	3.491	0.589		2019-02-05 10:00:00	-0.87304
2017-03-03	22:55:00	3.354	0.054	-0.126377			2018-05-01	14:11:00	2.501	0.021	0.0613317	292.056											2016-01-03	22:55:00	3.494	0.592		2019-02-05 11:00:00	-1.13875
2017-03-03	23:00:00	3.312	0.012	-0.174582			2018-05-01	14:12:00	2.519	0.039	0.081204	208.215											2016-01-03	23:00:00	3.501	0.599		2019-02-05 12:00:00	-1.24111
2017-03-03	23:05:00	3.27	-0.03	-0.22137			2018-05-01	14:13:00	2.624	0.144	0.101093	70.2038											2016-01-03	23:05:00	3.502	0.6		2019-02-05 13:00:00	-0.808661
2017-03-03	23:10:00	3.229	-0.071	-0.266651			2018-05-01	14:14:00	2.643	0.163	0.120996	74.2306											2016-01-03	23:10:00	3.505	0.603		2019-02-05 14:00:00	0.147953
2017-03-03	23:15:00	3.188	-0.112	-0.310356			2018-05-01	14:15:00	2.573	0.093	0.140907	151.513											2016-01-03	23:15:00	3.5	0.598		2019-02-05 15:00:00	1.0493
2017-03-03	23:20:00	3.153	-0.147	-0.352428			2018-05-01	14:16:00	2.59	0.11	0.160822	146.202											2016-01-03	23:20:00	3.495	0.593		2019-02-05 16:00:00	1.46475
2017-03-03	23:25:00	3.11	-0.19	-0.39283			2018-05-01	14:17:00	2.607	0.127	0.180738	142.314											2016-01-03	23:25:00	3.495	0.593		2019-02-05 17:00:00	1.41903
2017-03-03	23:30:00	3.066	-0.234	-0.431542			2018-05-01	14:18:00	2.716	0.236	0.20065	85.0213											2016-01-03	23:30:00	3.493	0.591		2019-02-05 18:00:00	1.04634
2017-03-03	23:35:00	3.032	-0.268	-0.468558			2018-05-01	14:19:00	2.736	0.256	0.220554	86.154											2016-01-03	23:35:00	3.485	0.583		2019-02-05 19:00:00	0.496755
2017-03-03	23:40:00	2.998	-0.302	-0.50389			2018-05-01	14:20:00	2.661	0.181	0.240446	132.843											2016-01-03	23:40:00	3.474	0.572		2019-02-05 20:00:00	-0.0387331
2017-03-03	23:45:00	2.96	-0.34	-0.537566			2018-05-01	14:21:00	2.678	0.198	0.260321	131.475											2016-01-03	23:45:00	3.459	0.557		2019-02-05 21:00:00	-0.463902
2017-03-03	23:50:00	2.923	-0.377	-0.569625			2018-05-01	14:22:00	2.696	0.216	0.280176	129.711											2016-01-03	23:50:00	3.443	0.541		2019-02-05 22:00:00	-0.781214
2017-03-03	23:55:00	2.887	-0.413	-0.60012			2018-05-01	14:23:00	2.826	0.346	0.300007	86.7072											2016-01-03	23:55:00	3.427	0.525		2019-02-05 23:00:00	-1.02032
2017-03-04	00:00:00	2.86	-0.44	-0.629116			2018-05-01	14:24:00	2.846	0.366	0.319809	87.3795											2016-01-04	00:00:00	3.4	0.498		2019-02-06	-1.11022
2017-03-04	00:05:00	2.821	-0.479	-0.656684			2018-05-01	14:25:00	2.758	0.278	0.339578	122.15											2016-01-04	00:05:00	3.384	0.482		2019-02-06 01:00:00	-0.772716
2017-03-04	00:10:00	2.795	-0.505	-0.682905			2018-05-01	14:26:00	2.783	0.303	0.359311	118.585											2016-01-04	00:10:00	3.371	0.469		2019-02-06 02:00:00	0.0821037
2017-03-04	00:15:00	2.769	-0.531	-0.707865			2018-05-01	14:27:00	2.804	0.324	0.379003	116.976											2016-01-04	00:15:00	3.338	0.436		2019-02-06 03:00:00	0.99406
2017-03-04	00:20:00	2.749	-0.551	-0.731654			2018-05-01	14:28:00	2.934	0.454	0.398651	87.8086											2016-01-04	00:20:00	3.315	0.413		2019-02-06 04:00:00	1.46517
2017-03-04	00:25:00	2.718	-0.582	-0.754362			2018-05-01	14:29:00	2.956	0.476	0.41825	87.8677											2016-01-04	00:25:00	3.284	0.382		2019-02-06 05:00:00	1.45482
2017-03-04	00:30:00	2.702	-0.598	-0.776081			2018-05-01	14:30:00	2.866	0.386	0.437797	113.419											2016-01-04	00:30:00	3.252	0.35		2019-02-06 06:00:00	1.10965
2017-03-04	00:35:00	2.67	-0.63	-0.796901			2018-05-01	14:31:00	2.888	0.408	0.457288	112.08											2016-01-04	00:35:00	3.221	0.319		2019-02-06 07:00:00	0.562893
2017-03-04	00:40:00	2.65	-0.65	-0.816909			2018-05-01	14:32:00	2.911	0.431	0.476719	110.608											2016-01-04	00:40:00	3.19	0.288		2019-02-06 08:00:00	0.0126283
2017-03-04	00:45:00	2.621	-0.679	-0.836188			2018-05-01	14:33:00	3.044	0.564	0.496086	87.9585											2016-01-04	00:45:00	3.154	0.252		2019-02-06 09:00:00	-0.414858
2017-03-04	00:50:00	2.586	-0.714	-0.854815			2018-05-01	14:34:00	3.064	0.584	0.515386	88.251											2016-01-04	00:50:00	3.128	0.226		2019-02-06 10:00:00	-0.739801
2017-03-04	00:55:00	2.557	-0.743	-0.872861			2018-05-01	14:35:00	2.979	0.499	0.534614	107.137											2016-01-04	00:55:00	3.081	0.179		2019-02-06 11:00:00	-1.00982
2017-03-04	01:00:00	2.521	-0.779	-0.890388			2018-05-01	14:36:00	3	0.52	0.553768	106.494											2016-01-04	01:00:00	3.053	0.151		2019-02-06 12:00:00	-1.20286
2017-03-04	01:05:00	2.506	-0.794	-0.907453			2018-05-01	14:37:00	3.024	0.544	0.572844	105.302											2016-01-04	01:05:00	3.011	0.109		2019-02-06 13:00:00	-1.08402
2017-03-04	01:10:00	2.477	-0.823	-0.924103			2018-05-01	14:38:00	3.151	0.671	0.591837	88.2022											2016-01-04	01:10:00	2.976	0.074		2019-02-06 14:00:00	-0.395944
2017-03-04	01:15:00	2.446	-0.854	-0.940376			2018-05-01	14:39:00	3.174	0.694	0.610745	88.0036											2016-01-04	01:15:00	2.943	0.041		2019-02-06 15:00:00	0.598874
2017-03-04	01:20:00	2.426	-0.874	-0.956302			2018-05-01	14:40:00	3.085	0.605	0.629564	104.06											2016-01-04	01:20:00	2.898	-0.004		2019-02-06 16:00:00	1.29696
2017-03-04	01:25:00	2.397	-0.903	-0.971901			2018-05-01	14:41:00	3.106	0.626	0.648291	103.561											2016-01-04	01:25:00	2.868	-0.034		2019-02-06 17:00:00	1.47744
2017-03-04	01:30:00	2.376	-0.924	-0.987184			2018-05-01	14:42:00	3.127	0.647	0.666922	103.079											2016-01-04	01:30:00	2.821	-0.081		2019-02-06 18:00:00	1.27944
2017-03-04	01:35:00	2.347	-0.953	-1.00215			2018-05-01	14:43:00	3.266	0.786	0.685455	87.208											2016-01-04	01:35:00	2.789	-0.113		2019-02-06 19:00:00	0.811641
2017-03-04	01:40:00	2.325	-0.975	-1.01681			2018-05-01	14:44:00	3.289	0.809	0.703885	87.0068											2016-01-04	01:40:00	2.75	-0.152		2019-02-06 20:00:00	0.22646
2017-03-04	01:45:00	2.309	-0.991	-1.03113			2018-05-01	14:45:00	3.197	0.717	0.72221	100.727											2016-01-04	01:45:00	2.711	-0.191		2019-02-06 21:00:00	-0.271442
2017-03-04	01:50:00	2.277	-1.023	-1.04509			2018-05-01	14:46:00	3.219	0.739	0.740426	100.193											2016-01-04	01:50:00	2.674	-0.228		2019-02-06 22:00:00	-0.635917
2017-03-04	01:55:00	2.258	-1.042	-1.05867			2018-05-01	14:47:00	3.241	0.761	0.758531	99.6755											2016-01-04	01:55:00	2.631	-0.271		2019-02-06 23:00:00	-0.920521
2017-03-04	02:00:00	2.241	-1.059	-1.07182			2018-05-01	14:48:00	3.367	0.887	0.776521	87.5446											2016-01-04	02:00:00	2.598	-0.304		2019-02-07	-1.10971
2017-03-04	02:05:00	2.221	-1.079	-1.0845			2018-05-01	14:49:00	3.389	0.909	0.794393	87.392											2016-01-04	02:05:00	2.561	-0.341		2019-02-07 01:00:00	-1.03445
2017-03-04	02:10:00	2.203	-1.097	-1.09665			2018-05-01	14:50:00	3.308	0.828	0.812145	98.0851											2016-01-04	02:10:00	2.526	-0.376		2019-02-07 02:00:00	-0.463691
2017-03-04	02:15:00	2.185	-1.115	-1.10821			2018-05-01	14:51:00	3.329	0.849	0.829773	97.7354											2016-01-04	02:15:00	2.499	-0.403		2019-02-07 03:00:00	0.473908
2017-03-04	02:20:00	2.163	-1.137	-1.11911			2018-05-01	14:52:00	3.349	0.869	0.847276	97.5001											2016-01-04	02:20:00	2.458	-0.444		2019-02-07 04:00:00	1.23052
2017-03-04	02:25:00	2.155	-1.145	-1.12927			2018-05-01	14:53:00	3.48	1	0.864649	86.4649											2016-01-04	02:25:00	2.427	-0.475		2019-02-07 05:00:00	1.47617
2017-03-04	02:30:00	2.131	-1.169	-1.1386			2018-05-01	14:54:00	3.503	1.023	0.881891	86.2064											2016-01-04	02:30:00	2.395	-0.507		2019-02-07 06:00:00	1.31549
2017-03-04	02:35:00	2.109	-1.191	-1.14701			2018-05-01	14:55:00	3.411	0.931	0.898999	96.5627											2016-01-04	02:35:00	2.359	-0.543		2019-02-07 07:00:00	0.880555
2017-03-04	02:40:00	2.095	-1.205	-1.15439			2018-05-01	14:56:00	3.434	0.954	0.91597	96.0137											2016-01-04	02:40:00	2.333	-0.569		2019-02-07 08:00:00	0.289319
2017-03-04	02:45:00	2.083	-1.217	-1.16064			2018-05-01	14:57:00	3.457	0.977	0.932802	95.4762											2016-01-04	02:45:00	2.303	-0.599		2019-02-07 09:00:00	-0.238947
2017-03-04	02:50:00	2.066	-1.234	-1.16563			2018-05-01	14:58:00	3.591	1.111	0.949493	85.4629											2016-01-04	02:50:00	2.272	-0.63		2019-02-07 10:00:00	-0.609511
2017-03-04	02:55:00	2.048	-1.252	-1.16923			2018-05-01	14:59:00	3.61	1.13	0.966039	85.4902											2016-01-04	02:55:00	2.242	-0.66		2019-02-07 11:00:00	-0.896107
2017-03-04	03:00:00	2.034	-1.266	-1.17131			2018-05-01	15:00:00	3.528	1.048	0.98244	93.7442											2016-01-04	03:00:00	2.213	-0.689		2019-02-07 12:00:00	-1.12833
2017-03-04	03:05:00	2.018	-1.282	-1.17174			2018-05-01	15:01:00	3.549	1.069	0.998691	93.423											2016-01-04	03:05:00	2.194	-0.708		2019-02-07 13:00:00	-1.1903
2017-03-04	03:10:00	2.009	-1.291	-1.17035			2018-05-01	15:02:00	3.569	1.089	1.01479	93.1857											2016-01-04	03:10:00	2.159	-0.743		2019-02-07 14:00:00	-0.828559
2017-03-04	03:15:00	2.006	-1.294	-1.16699			2018-05-01	15:03:00	3.692	1.212	1.03074	85.0447											2016-01-04	03:15:00	2.133	-0.769		2019-02-07 15:00:00	0.0291857
2017-03-04	03:20:00	2.011	-1.289	-1.16151			2018-05-01	15:04:00	3.713	1.233	1.04654	84.8772											2016-01-04	03:20:00	2.107	-0.795		2019-02-07 16:00:00	0.939266
2017-03-04	03:25:00	2.004	-1.296	-1.15375			2018-05-01	15:05:00	3.631	1.151	1.06217	92.2826											2016-01-04	03:25:00	2.083	-0.819		2019-02-07 17:00:00	1.39305
2017-03-04	03:30:00	2.013	-1.287	-1.14354			2018-05-01	15:06:00	3.651	1.171	1.07765	92.0283											2016-01-04	03:30:00	2.062	-0.84		2019-02-07 18:00:00	1.37216
2017-03-04	03:35:00	2.015	-1.285	-1.13073			2018-05-01	15:07:00	3.67	1.19	1.09297	91.8462											2016-01-04	03:35:00	2.032	-0.87		2019-02-07 19:00:00	1.05197
2017-03-04	03:40:00	2.022	-1.278	-1.11515			2018-05-01	15:08:00	3.787	1.307	1.10813	84.784											2016-01-04	03:40:00	2.008	-0.894		2019-02-07 20:00:00	0.5091
2017-03-04	03:45:00	2.047	-1.253	-1.09664			2018-05-01	15:09:00	3.802	1.322	1.12312	84.9561											2016-01-04	03:45:00	1.983	-0.919		2019-02-07 21:00:00	-0.0748135
2017-03-04	03:50:00	2.073	-1.227	-1.07507			2018-05-01	15:10:00	3.733	1.253	1.13795	90.8178											2016-01-04	03:50:00	1.957	-0.945		2019-02-07 22:00:00	-0.505424
2017-03-04	03:55:00	2.101	-1.199	-1.05029			2018-05-01	15:11:00	3.753	1.273	1.15261	90.5426											2016-01-04	03:55:00	1.934	-0.968		2019-02-07 23:00:00	-0.81048
2017-03-04	04:00:00	2.14	-1.16	-1.02219			2018-05-01	15:12:00	3.771	1.291	1.1671	90.4027											2016-01-04	04:00:00	1.912	-0.99		2019-02-08	-1.05824
2017-03-04	04:05:00	2.18	-1.12	-0.990653			2018-05-01	15:13:00	3.869	1.389	1.18142	85.0555											2016-01-04	04:05:00	1.888	-1.014		2019-02-08 01:00:00	-1.15599
2017-03-04	04:10:00	2.222	-1.078	-0.955589			2018-05-01	15:14:00	3.886	1.406	1.19557	85.0335											2016-01-04	04:10:00	1.857	-1.045		2019-02-08 02:00:00	-0.889604
2017-03-04	04:15:00	2.27	-1.03	-0.916931			2018-05-01	15:15:00	3.818	1.338	1.20955	90.3999											2016-01-04	04:15:00	1.838	-1.064		2019-02-08 03:00:00	-0.14742
2017-03-04	04:20:00	2.322	-0.978	-0.874632			2018-05-01	15:16:00	3.834	1.354	1.22335	90.3512											2016-01-04	04:20:00	1.807	-1.095		2019-02-08 04:00:00	0.764044
2017-03-04	04:25:00	2.387	-0.913	-0.828674			2018-05-01	15:17:00	3.851	1.371	1.23698	90.225											2016-01-04	04:25:00	1.792	-1.11		2019-02-08 05:00:00	1.32118
2017-03-04	04:30:00	2.446	-0.854	-0.779065			2018-05-01	15:18:00	3.947	1.467	1.25044	85.2378											2016-01-04	04:30:00	1.766	-1.136		2019-02-08 06:00:00	1.37791
2017-03-04	04:35:00	2.514	-0.786	-0.725844			2018-05-01	15:19:00	3.958	1.478	1.26372	85.5017											2016-01-04	04:35:00	1.744	-1.158		2019-02-08 07:00:00	1.10812
2017-03-04	04:40:00	2.588	-0.712	-0.669081			2018-05-01	15:20:00	3.903	1.423	1.27681	89.7269											2016-01-04	04:40:00	1.722	-1.18		2019-02-08 08:00:00	0.604931
2017-03-04	04:45:00	2.672	-0.628	-0.608877			2018-05-01	15:21:00	3.918	1.438	1.28973	89.6894											2016-01-04	04:45:00	1.708	-1.194		2019-02-08 09:00:00	0.00080011
2017-03-04	04:50:00	2.76	-0.54	-0.54537			2018-05-01	15:22:00	3.933	1.453	1.30247	89.6404											2016-01-04	04:50:00	1.68	-1.222		2019-02-08 10:00:00	-0.473431
2017-03-04	04:55:00	2.855	-0.445	-0.478727			2018-05-01	15:23:00	4.008	1.528	1.31503	86.0625											2016-01-04	04:55:00	1.66	-1.242		2019-02-08 11:00:00	-0.782827
2017-03-04	05:00:00	2.952	-0.348	-0.409151			2018-05-01	15:24:00	4.018	1.538	1.32741	86.3078											2016-01-04	05:00:00	1.642	-1.26		2019-02-08 12:00:00	-1.03252
2017-03-04	05:05:00	3.036	-0.264	-0.336877			2018-05-01	15:25:00	3.971	1.491	1.33961	89.8464											2016-01-04	05:05:00	1.628	-1.274		2019-02-08 13:00:00	-1.19605
2017-03-04	05:10:00	3.124	-0.176	-0.26217			2018-05-01	15:26:00	3.984	1.504	1.35163	89.8687											2016-01-04	05:10:00	1.609	-1.293		2019-02-08 14:00:00	-1.09235
2017-03-04	05:15:00	3.225	-0.075	-0.185323			2018-05-01	15:27:00	3.996	1.516	1.36346	89.9378											2016-01-04	05:15:00	1.593	-1.309		2019-02-08 15:00:00	-0.525712
2017-03-04	05:20:00	3.339	0.039	-0.106658			2018-05-01	15:28:00	4.05	1.57	1.37511	87.5863											2016-01-04	05:20:00	1.575	-1.327		2019-02-08 16:00:00	0.391071
2017-03-04	05:25:00	3.455	0.155	-0.0265191			2018-05-01	15:29:00	4.058	1.578	1.38657	87.8688											2016-01-04	05:25:00	1.56	-1.342		2019-02-08 17:00:00	1.13802
2017-03-04	05:30:00	3.575	0.275	0.0547296			2018-05-01	15:30:00	4.027	1.547	1.39785	90.3588											2016-01-04	05:30:00	1.547	-1.355		2019-02-08 18:00:00	1.36107
2017-03-04	05:35:00	3.694	0.394	0.136707			2018-05-01	15:31:00	4.035	1.555	1.40895	90.6075											2016-01-04	05:35:00	1.531	-1.371		2019-02-08 19:00:00	1.18417
2017-03-04	05:40:00	3.824	0.524	0.219018			2018-05-01	15:32:00	4.042	1.562	1.41986	90.9											2016-01-04	05:40:00	1.519	-1.383		2019-02-08 20:00:00	0.767628
2017-03-04	05:45:00	3.928	0.628	0.301263			2018-05-01	15:33:00	4.095	1.615	1.43058	88.5811											2016-01-04	05:45:00	1.512	-1.39		2019-02-08 21:00:00	0.180758
2017-03-04	05:50:00	4.041	0.741	0.383034			2018-05-01	15:34:00	4.105	1.625	1.44113	88.6847											2016-01-04	05:50:00	1.498	-1.404		2019-02-08 22:00:00	-0.361327
2017-03-04	05:55:00	4.155	0.855	0.463927			2018-05-01	15:35:00	4.067	1.587	1.45148	91.4608											2016-01-04	05:55:00	1.49	-1.412		2019-02-08 23:00:00	-0.712455
2017-03-04	06:00:00	4.266	0.966	0.543542			2018-05-01	15:36:00	4.076	1.596	1.46165	91.5823											2016-01-04	06:00:00	1.481	-1.421		2019-02-09	-0.967782
2017-03-04	06:05:00	4.351	1.051	0.621492			2018-05-01	15:37:00	4.086	1.606	1.47164	91.6339											2016-01-04	06:05:00	1.47	-1.432		2019-02-09 01:00:00	-1.1655
2017-03-04	06:10:00	4.431	1.131	0.6974			2018-05-01	15:38:00	4.133	1.653	1.48144	89.6214											2016-01-04	06:10:00	1.462	-1.44		2019-02-09 02:00:00	-1.14443
2017-03-04	06:15:00	4.501	1.201	0.77091			2018-05-01	15:39:00	4.138	1.658	1.49106	89.9311											2016-01-04	06:15:00	1.466	-1.436		2019-02-09 03:00:00	-0.710492
2017-03-04	06:20:00	4.555	1.255	0.841691			2018-05-01	15:40:00	4.113	1.633	1.50049	91.8855											2016-01-04	06:20:00	1.466	-1.436		2019-02-09 04:00:00	0.113609
2017-03-04	06:25:00	4.604	1.304	0.909434			2018-05-01	15:41:00	4.12	1.64	1.50974	92.0572											2016-01-04	06:25:00	1.46	-1.442		2019-02-09 05:00:00	0.92528
2017-03-04	06:30:00	4.651	1.351	0.973861			2018-05-01	15:42:00	4.126	1.646	1.5188	92.2723											2016-01-04	06:30:00	1.455	-1.447		2019-02-09 06:00:00	1.29215
2017-03-04	06:35:00	4.687	1.387	1.03473			2018-05-01	15:43:00	4.163	1.683	1.52768	90.7714											2016-01-04	06:35:00	1.453	-1.449		2019-02-09 07:00:00	1.21078
2017-03-04	06:40:00	4.719	1.419	1.09182			2018-05-01	15:44:00	4.169	1.689	1.53638	90.9638											2016-01-04	06:40:00	1.456	-1.446		2019-02-09 08:00:00	0.864219
2017-03-04	06:45:00	4.747	1.447	1.14497			2018-05-01	15:45:00	4.144	1.664	1.54489	92.8421											2016-01-04	06:45:00	1.461	-1.441		2019-02-09 09:00:00	0.319464
2017-03-04	06:50:00	4.777	1.477	1.19402			2018-05-01	15:46:00	4.149	1.669	1.55322	93.0631											2016-01-04	06:50:00	1.472	-1.43		2019-02-09 10:00:00	-0.260178
2017-03-04	06:55:00	4.807	1.507	1.23888			2018-05-01	15:47:00	4.156	1.676	1.56137	93.1607											2016-01-04	06:55:00	1.478	-1.424		2019-02-09 11:00:00	-0.662948
2017-03-04	07:00:00	4.824	1.524	1.27948			2018-05-01	15:48:00	4.199	1.719	1.56934	91.2938											2016-01-04	07:00:00	1.482	-1.42		2019-02-09 12:00:00	-0.920315
2017-03-04	07:05:00	4.845	1.545	1.31579			2018-05-01	15:49:00	4.205	1.725	1.57713	91.4277											2016-01-04	07:05:00	1.504	-1.398		2019-02-09 13:00:00	-1.13016
2017-03-04	07:10:00	4.858	1.558	1.34781			2018-05-01	15:50:00	4.176	1.696	1.58473	93.4395											2016-01-04	07:10:00	1.515	-1.387		2019-02-09 14:00:00	-1.20255
2017-03-04	07:15:00	4.867	1.567	1.37557			2018-05-01	15:51:00	4.183	1.703	1.59216	93.4915											2016-01-04	07:15:00	1.535	-1.367		2019-02-09 15:00:00	-0.942205
2017-03-04	07:20:00	4.873	1.573	1.39914			2018-05-01	15:52:00	4.191	1.711	1.59941	93.478											2016-01-04	07:20:00	1.559	-1.343		2019-02-09 16:00:00	-0.245806
2017-03-04	07:25:00	4.884	1.584	1.41861			2018-05-01	15:53:00	4.228	1.748	1.60648	91.9038											2016-01-04	07:25:00	1.571	-1.331		2019-02-09 17:00:00	0.640583
2017-03-04	07:30:00	4.897	1.597	1.4341			2018-05-01	15:54:00	4.233	1.753	1.61337	92.0349											2016-01-04	07:30:00	1.609	-1.293		2019-02-09 18:00:00	1.20369
2017-03-04	07:35:00	4.897	1.597	1.44573			2018-05-01	15:55:00	4.211	1.731	1.62009	93.5926											2016-01-04	07:35:00	1.634	-1.268		2019-02-09 19:00:00	1.24167
2017-03-04	07:40:00	4.897	1.597	1.45365			2018-05-01	15:56:00	4.217	1.737	1.62663	93.6458											2016-01-04	07:40:00	1.666	-1.236		2019-02-09 20:00:00	0.954675
2017-03-04	07:45:00	4.891	1.591	1.45804			2018-05-01	15:57:00	4.222	1.742	1.63299	93.7424											2016-01-04	07:45:00	1.702	-1.2		2019-02-09 21:00:00	0.474448
2017-03-04	07:50:00	4.89	1.59	1.45906			2018-05-01	15:58:00	4.247	1.767	1.63918	92.7665											2016-01-04	07:50:00	1.74	-1.162		2019-02-09 22:00:00	-0.114265
2017-03-04	07:55:00	4.881	1.581	1.4569			2018-05-01	15:59:00	4.25	1.77	1.6452	92.9493											2016-01-04	07:55:00	1.783	-1.119		2019-02-09 23:00:00	-0.585978
2017-03-04	08:00:00	4.868	1.568	1.45172			2018-05-01	16:00:00	4.239	1.759	1.65105	93.863											2016-01-04	08:00:00	1.821	-1.081		2019-02-10	-0.866577
2017-03-04	08:05:00	4.854	1.554	1.44372			2018-05-01	16:01:00	4.242	1.762	1.65672	94.0252											2016-01-04	08:05:00	1.874	-1.028		2019-02-10 01:00:00	-1.08455
2017-03-04	08:10:00	4.838	1.538	1.43306			2018-05-01	16:02:00	4.245	1.765	1.66223	94.1773											2016-01-04	08:10:00	1.925	-0.977		2019-02-10 02:00:00	-1.22263
2017-03-04	08:15:00	4.821	1.521	1.41991			2018-05-01	16:03:00	4.271	1.791	1.66757	93.108											2016-01-04	08:15:00	1.978	-0.924		2019-02-10 03:00:00	-1.08911
2017-03-04	08:20:00	4.801	1.501	1.40443			2018-05-01	16:04:00	4.277	1.797	1.67273	93.0847											2016-01-04	08:20:00	2.032	-0.87		2019-02-10 04:00:00	-0.547673
2017-03-04	08:25:00	4.779	1.479	1.38677			2018-05-01	16:05:00	4.253	1.773	1.67773	94.6268											2016-01-04	08:25:00	2.075	-0.827		2019-02-10 05:00:00	0.279709
2017-03-04	08:30:00	4.759	1.459	1.36706			2018-05-01	16:06:00	4.259	1.779	1.68257	94.5794											2016-01-04	08:30:00	2.138	-0.764		2019-02-10 06:00:00	0.966766
2017-03-04	08:35:00	4.738	1.438	1.34543			2018-05-01	16:07:00	4.265	1.785	1.68724	94.5231											2016-01-04	08:35:00	2.191	-0.711		2019-02-10 07:00:00	1.18352
2017-03-04	08:40:00	4.717	1.417	1.32197			2018-05-01	16:08:00	4.291	1.811	1.69174	93.4149											2016-01-04	08:40:00	2.254	-0.648		2019-02-10 08:00:00	1.01336
2017-03-04	08:45:00	4.698	1.398	1.29679			2018-05-01	16:09:00	4.294	1.814	1.69609	93.4999											2016-01-04	08:45:00	2.32	-0.582		2019-02-10 09:00:00	0.622662
2017-03-04	08:50:00	4.672	1.372	1.26996			2018-05-01	16:10:00	4.281	1.801	1.70027	94.407											2016-01-04	08:50:00	2.377	-0.525		2019-02-10 10:00:00	0.0724508
2017-03-04	08:55:00	4.642	1.342	1.24155			2018-05-01	16:11:00	4.284	1.804	1.70429	94.473											2016-01-04	08:55:00	2.44	-0.462		2019-02-10 11:00:00	-0.452975
2017-03-04	09:00:00	4.612	1.312	1.21162			2018-05-01	16:12:00	4.287	1.807	1.70816	94.5299											2016-01-04	09:00:00	2.521	-0.381		2019-02-10 12:00:00	-0.788126
2017-03-04	09:05:00	4.57	1.27	1.1802			2018-05-01	16:13:00	4.3	1.82	1.71186	94.0583											2016-01-04	09:05:00	2.562	-0.34		2019-02-10 13:00:00	-1.01046
2017-03-04	09:10:00	4.528	1.228	1.14734			2018-05-01	16:14:00	4.302	1.822	1.71541	94.1498											2016-01-04	09:10:00	2.633	-0.269		2019-02-10 14:00:00	-1.18032
2017-03-04	09:15:00	4.487	1.187	1.11307			2018-05-01	16:15:00	4.296	1.816	1.7188	94.6477											2016-01-04	09:15:00	2.69	-0.212		2019-02-10 15:00:00	-1.16553
2017-03-04	09:20:00	4.444	1.144	1.0774			2018-05-01	16:16:00	4.297	1.817	1.72204	94.7738											2016-01-04	09:20:00	2.771	-0.131		2019-02-10 16:00:00	-0.794163
2017-03-04	09:25:00	4.403	1.103	1.04038			2018-05-01	16:17:00	4.298	1.818	1.72513	94.8914											2016-01-04	09:25:00	2.83	-0.072		2019-02-10 17:00:00	-0.043877
2017-03-04	09:30:00	4.365	1.065	1.00201			2018-05-01	16:18:00	4.31	1.83	1.72806	94.4295											2016-01-04	09:30:00	2.893	-0.009		2019-02-10 18:00:00	0.765962
2017-03-04	09:35:00	4.322	1.022	0.962334			2018-05-01	16:19:00	4.311	1.831	1.73084	94.53											2016-01-04	09:35:00	2.928	0.026		2019-02-10 19:00:00	1.1675
2017-03-04	09:40:00	4.272	0.972	0.921371			2018-05-01	16:20:00	4.304	1.824	1.73348	95.0372											2016-01-04	09:40:00	2.977	0.075		2019-02-10 20:00:00	1.07918
2017-03-04	09:45:00	4.234	0.934	0.879159			2018-05-01	16:21:00	4.307	1.827	1.73597	95.0173											2016-01-04	09:45:00	3.012	0.11		2019-02-10 21:00:00	0.73177
2017-03-04	09:50:00	4.185	0.885	0.835743			2018-05-01	16:22:00	4.309	1.829	1.73831	95.0413											2016-01-04	09:50:00	3.066	0.164		2019-02-10 22:00:00	0.230927
2017-03-04	09:55:00	4.138	0.838	0.791175			2018-05-01	16:23:00	4.311	1.831	1.7405	95.0574											2016-01-04	09:55:00	3.109	0.207		2019-02-10 23:00:00	-0.321306
2017-03-04	10:00:00	4.089	0.789	0.745517			2018-05-01	16:24:00	4.311	1.831	1.74255	95.1694											2016-01-04	10:00:00	3.148	0.246		2019-02-11	-0.718056
2017-03-04	10:05:00	4.038	0.738	0.698842			2018-05-01	16:25:00	4.311	1.831	1.74446	95.2735											2016-01-04	10:05:00	3.173	0.271		2019-02-11 01:00:00	-0.952482
2017-03-04	10:10:00	3.991	0.691	0.651233			2018-05-01	16:26:00	4.311	1.831	1.74622	95.37											2016-01-04	10:10:00	3.198	0.296		2019-02-11 02:00:00	-1.14724
2017-03-04	10:15:00	3.938	0.638	0.602784			2018-05-01	16:27:00	4.311	1.831	1.74785	95.4588											2016-01-04	10:15:00	3.232	0.33		2019-02-11 03:00:00	-1.23311
2017-03-04	10:20:00	3.894	0.594	0.5536			2018-05-01	16:28:00	4.31	1.83	1.74934	95.5922											2016-01-04	10:20:00	3.253	0.351		2019-02-11 04:00:00	-1.02584
2017-03-04	10:25:00	3.853	0.553	0.503796			2018-05-01	16:29:00	4.31	1.83	1.75069	95.6659											2016-01-04	10:25:00	3.281	0.379		2019-02-11 05:00:00	-0.444481
2017-03-04	10:30:00	3.813	0.513	0.453496			2018-05-01	16:30:00	4.311	1.831	1.7519	95.6799											2016-01-04	10:30:00	3.298	0.396		2019-02-11 06:00:00	0.340183
2017-03-04	10:35:00	3.764	0.464	0.40283			2018-05-01	16:31:00	4.311	1.831	1.75298	95.7388											2016-01-04	10:35:00	3.318	0.416		2019-02-11 07:00:00	0.915362
2017-03-04	10:40:00	3.724	0.424	0.351936			2018-05-01	16:32:00	4.31	1.83	1.75392	95.8426											2016-01-04	10:40:00	3.338	0.436		2019-02-11 08:00:00	1.03411
2017-03-04	10:45:00	3.689	0.389	0.300956			2018-05-01	16:33:00	4.307	1.827	1.75473	96.0444											2016-01-04	10:45:00	3.355	0.453		2019-02-11 09:00:00	0.824815
2017-03-04	10:50:00	3.642	0.342	0.250034			2018-05-01	16:34:00	4.307	1.827	1.75541	96.0816											2016-01-04	10:50:00	3.357	0.455		2019-02-11 10:00:00	0.429751
2017-03-04	10:55:00	3.608	0.308	0.199315			2018-05-01	16:35:00	4.31	1.83	1.75596	95.9541											2016-01-04	10:55:00	3.373	0.471		2019-02-11 11:00:00	-0.090611
2017-03-04	11:00:00	3.571	0.271	0.148943			2018-05-01	16:36:00	4.309	1.829	1.75638	96.0296											2016-01-04	11:00:00	3.379	0.477		2019-02-11 12:00:00	-0.55185
2017-03-04	11:05:00	3.53	0.23	0.0990591			2018-05-01	16:37:00	4.308	1.828	1.75667	96.0981											2016-01-04	11:05:00	3.396	0.494		2019-02-11 13:00:00	-0.840256
2017-03-04	11:10:00	3.484	0.184	0.0497981			2018-05-01	16:38:00	4.306	1.826	1.75684	96.2125											2016-01-04	11:10:00	3.407	0.505		2019-02-11 14:00:00	-1.04779
2017-03-04	11:15:00	3.444	0.144	0.00128853			2018-05-01	16:39:00	4.305	1.825	1.75688	96.2674											2016-01-04	11:15:00	3.411	0.509		2019-02-11 15:00:00	-1.18893
2017-03-04	11:20:00	3.401	0.101	-0.0463496			2018-05-01	16:40:00	4.307	1.827	1.7568	96.1575											2016-01-04	11:20:00	3.413	0.511		2019-02-11 16:00:00	-1.11753
2017-03-04	11:25:00	3.359	0.059	-0.0930067			2018-05-01	16:41:00	4.306	1.826	1.75659	96.1989											2016-01-04	11:25:00	3.409	0.507		2019-02-11 17:00:00	-0.692809
2017-03-04	11:30:00	3.316	0.016	-0.138584			2018-05-01	16:42:00	4.306	1.826	1.75626	96.181											2016-01-04	11:30:00	3.413	0.511		2019-02-11 18:00:00	0.058593
2017-03-04	11:35:00	3.28	-0.02	-0.182997			2018-05-01	16:43:00	4.303	1.823	1.75582	96.3147											2016-01-04	11:35:00	3.411	0.509		2019-02-11 19:00:00	0.784149
2017-03-04	11:40:00	3.235	-0.065	-0.226171			2018-05-01	16:44:00	4.301	1.821	1.75525	96.3893											2016-01-04	11:40:00	3.407	0.505		2019-02-11 20:00:00	1.0699
2017-03-04	11:45:00	3.202	-0.098	-0.268048			2018-05-01	16:45:00	4.305	1.825	1.75456	96.1405											2016-01-04	11:45:00	3.411	0.509		2019-02-11 21:00:00	0.920686
2017-03-04	11:50:00	3.15	-0.15	-0.308583			2018-05-01	16:46:00	4.304	1.824	1.75376	96.1493											2016-01-04	11:50:00	3.405	0.503		2019-02-11 22:00:00	0.566618
2017-03-04	11:55:00	3.123	-0.177	-0.347744			2018-05-01	16:47:00	4.304	1.824	1.75285	96.099											2016-01-04	11:55:00	3.401	0.499		2019-02-11 23:00:00	0.0852623
2017-03-04	12:00:00	3.077	-0.223	-0.385513			2018-05-01	16:48:00	4.291	1.811	1.75181	96.7318											2016-01-04	12:00:00	3.402	0.5		2019-02-12	-0.413111
2017-03-04	12:05:00	3.039	-0.261	-0.421886			2018-05-01	16:49:00	4.289	1.809	1.75067	96.7754											2016-01-04	12:05:00	3.397	0.495		2019-02-12 01:00:00	-0.753146
2017-03-04	12:10:00	3.01	-0.29	-0.456869			2018-05-01	16:50:00	4.299	1.819	1.74941	96.1742											2016-01-04	12:10:00	3.378	0.476		2019-02-12 02:00:00	-0.971514
2017-03-04	12:15:00	2.976	-0.324	-0.490481			2018-05-01	16:51:00	4.296	1.816	1.74804	96.2576											2016-01-04	12:15:00	3.381	0.479		2019-02-12 03:00:00	-1.16092
2017-03-04	12:20:00	2.935	-0.365	-0.522751			2018-05-01	16:52:00	4.294	1.814	1.74656	96.2822											2016-01-04	12:20:00	3.36	0.458		2019-02-12 04:00:00	-1.22073
2017-03-04	12:25:00	2.9	-0.4	-0.553716			2018-05-01	16:53:00	4.282	1.802	1.74497	96.8352											2016-01-04	12:25:00	3.356	0.454		2019-02-12 05:00:00	-0.992035
2017-03-04	12:30:00	2.865	-0.435	-0.58342			2018-05-01	16:54:00	4.28	1.8	1.74327	96.8485											2016-01-04	12:30:00	3.33	0.428		2019-02-12 06:00:00	-0.42263
2017-03-04	12:35:00	2.837	-0.463	-0.611914			2018-05-01	16:55:00	4.287	1.807	1.74147	96.3734											2016-01-04	12:35:00	3.311	0.409		2019-02-12 07:00:00	0.306101
2017-03-04	12:40:00	2.808	-0.492	-0.639254			2018-05-01	16:56:00	4.285	1.805	1.73956	96.3744											2016-01-04	12:40:00	3.296	0.394		2019-02-12 08:00:00	0.804415
2017-03-04	12:45:00	2.781	-0.519	-0.665499			2018-05-01	16:57:00	4.283	1.803	1.73754	96.3695											2016-01-04	12:45:00	3.271	0.369		2019-02-12 09:00:00	0.884167
2017-03-04	12:50:00	2.748	-0.552	-0.690709			2018-05-01	16:58:00	4.271	1.791	1.73542	96.8969											2016-01-04	12:50:00	3.249	0.347		2019-02-12 10:00:00	0.688493
2017-03-04	12:55:00	2.719	-0.581	-0.714945			2018-05-01	16:59:00	4.268	1.788	1.7332	96.9352											2016-01-04	12:55:00	3.223	0.321		2019-02-12 11:00:00	0.326856
2017-03-04	13:00:00	2.693	-0.607	-0.738268			2018-05-01	17:00:00	4.279	1.799	1.73088	96.2132											2016-01-04	13:00:00	3.195	0.293		2019-02-12 12:00:00	-0.144825
2017-03-04	13:05:00	2.666	-0.634	-0.760737			2018-05-01	17:01:00	4.276	1.796	1.72845	96.2389											2016-01-04	13:05:00	3.165	0.263		2019-02-12 13:00:00	-0.552586
2017-03-04	13:10:00	2.646	-0.654	-0.78241			2018-05-01	17:02:00	4.274	1.794	1.72593	96.2054											2016-01-04	13:10:00	3.148	0.246		2019-02-12 14:00:00	-0.822153
2017-03-04	13:15:00	2.615	-0.685	-0.803338			2018-05-01	17:03:00	4.254	1.774	1.7233	97.1421											2016-01-04	13:15:00	3.11	0.208		2019-02-12 15:00:00	-1.03625
2017-03-04	13:20:00	2.585	-0.715	-0.823571			2018-05-01	17:04:00	4.251	1.771	1.72058	97.1529											2016-01-04	13:20:00	3.075	0.173		2019-02-12 16:00:00	-1.17141
2017-03-04	13:25:00	2.562	-0.738	-0.843155			2018-05-01	17:05:00	4.265	1.785	1.71776	96.2329											2016-01-04	13:25:00	3.046	0.144		2019-02-12 17:00:00	-1.0853
2017-03-04	13:30:00	2.537	-0.763	-0.862128			2018-05-01	17:06:00	4.261	1.781	1.71484	96.2853											2016-01-04	13:30:00	3.011	0.109		2019-02-12 18:00:00	-0.655859
2017-03-04	13:35:00	2.506	-0.794	-0.880526			2018-05-01	17:07:00	4.258	1.778	1.71183	96.2783											2016-01-04	13:35:00	2.971	0.069		2019-02-12 19:00:00	0.0702411
2017-03-04	13:40:00	2.483	-0.817	-0.898377			2018-05-01	17:08:00	4.233	1.753	1.70872	97.4741											2016-01-04	13:40:00	2.942	0.04		2019-02-12 20:00:00	0.7292
2017-03-04	13:45:00	2.461	-0.839	-0.915706			2018-05-01	17:09:00	4.228	1.748	1.70552	97.5699											2016-01-04	13:45:00	2.918	0.016		2019-02-12 21:00:00	0.958439
2017-03-04	13:50:00	2.445	-0.855	-0.932529			2018-05-01	17:10:00	4.247	1.767	1.70223	96.3343											2016-01-04	13:50:00	2.883	-0.019		2019-02-12 22:00:00	0.81475
2017-03-04	13:55:00	2.413	-0.887	-0.948861			2018-05-01	17:11:00	4.243	1.763	1.69884	96.3609											2016-01-04	13:55:00	2.848	-0.054		2019-02-12 23:00:00	0.497293
2017-03-04	14:00:00	2.404	-0.896	-0.964707			2018-05-01	17:12:00	4.238	1.758	1.69537	96.4372											2016-01-04	14:00:00	2.813	-0.089		2019-02-13	0.0534012
2017-03-04	14:05:00	2.379	-0.921	-0.980068			2018-05-01	17:13:00	4.208	1.728	1.6918	97.905											2016-01-04	14:05:00	2.781	-0.121		2019-02-13 01:00:00	-0.398562
2017-03-04	14:10:00	2.366	-0.934	-0.99494			2018-05-01	17:14:00	4.203	1.723	1.68814	97.9769											2016-01-04	14:10:00	2.749	-0.153		2019-02-13 02:00:00	-0.711105
2017-03-04	14:15:00	2.363	-0.937	-1.00931			2018-05-01	17:15:00	4.224	1.744	1.6844	96.5823											2016-01-04	14:15:00	2.713	-0.189		2019-02-13 03:00:00	-0.94118
2017-03-04	14:20:00	2.365	-0.935	-1.02317			2018-05-01	17:16:00	4.218	1.738	1.68056	96.6952											2016-01-04	14:20:00	2.687	-0.215		2019-02-13 04:00:00	-1.14529
2017-03-04	14:25:00	2.333	-0.967	-1.03648			2018-05-01	17:17:00	4.213	1.733	1.67664	96.7479											2016-01-04	14:25:00	2.638	-0.264		2019-02-13 05:00:00	-1.21267
2017-03-04	14:30:00	2.293	-1.007	-1.04923			2018-05-01	17:18:00	4.182	1.702	1.67263	98.2746											2016-01-04	14:30:00	2.611	-0.291		2019-02-13 06:00:00	-1.00902
2017-03-04	14:35:00	2.28	-1.02	-1.06137			2018-05-01	17:19:00	4.177	1.697	1.66854	98.323											2016-01-04	14:35:00	2.573	-0.329		2019-02-13 07:00:00	-0.480014
2017-03-04	14:40:00	2.26	-1.04	-1.07286			2018-05-01	17:20:00	4.197	1.717	1.66436	96.9344											2016-01-04	14:40:00	2.543	-0.359		2019-02-13 08:00:00	0.205262
2017-03-04	14:45:00	2.242	-1.058	-1.08365			2018-05-01	17:21:00	4.192	1.712	1.6601	96.9685											2016-01-04	14:45:00	2.505	-0.397		2019-02-13 09:00:00	0.677685
2017-03-04	14:50:00	2.23	-1.07	-1.09368			2018-05-01	17:22:00	4.187	1.707	1.65576	96.998											2016-01-04	14:50:00	2.48	-0.422		2019-02-13 10:00:00	0.781116
2017-03-04	14:55:00	2.216	-1.084	-1.10288			2018-05-01	17:23:00	4.157	1.677	1.65133	98.4691											2016-01-04	14:55:00	2.451	-0.451		2019-02-13 11:00:00	0.642589
2017-03-04	15:00:00	2.197	-1.103	-1.11117			2018-05-01	17:24:00	4.152	1.672	1.64682	98.4938											2016-01-04	15:00:00	2.415	-0.487		2019-02-13 12:00:00	0.331491
2017-03-04	15:05:00	2.178	-1.122	-1.11846			2018-05-01	17:25:00	4.172	1.692	1.64223	97.0582											2016-01-04	15:05:00	2.384	-0.518		2019-02-13 13:00:00	-0.0955692
2017-03-04	15:10:00	2.154	-1.146	-1.12466			2018-05-01	17:26:00	4.167	1.687	1.63755	97.0689											2016-01-04	15:10:00	2.359	-0.543		2019-02-13 14:00:00	-0.472021
2017-03-04	15:15:00	2.136	-1.164	-1.12966			2018-05-01	17:27:00	4.162	1.682	1.6328	97.0749											2016-01-04	15:15:00	2.327	-0.575		2019-02-13 15:00:00	-0.748999
2017-03-04	15:20:00	2.128	-1.172	-1.13334			2018-05-01	17:28:00	4.131	1.651	1.62797	98.605											2016-01-04	15:20:00	2.301	-0.601		2019-02-13 16:00:00	-0.988966
2017-03-04	15:25:00	2.129	-1.171	-1.13557			2018-05-01	17:29:00	4.125	1.645	1.62306	98.6662											2016-01-04	15:25:00	2.266	-0.636		2019-02-13 17:00:00	-1.14285
2017-03-04	15:30:00	2.124	-1.176	-1.13622			2018-05-01	17:30:00	4.146	1.666	1.61807	97.1231											2016-01-04	15:30:00	2.235	-0.667		2019-02-13 18:00:00	-1.0792
2017-03-04	15:35:00	2.116	-1.184	-1.13514			2018-05-01	17:31:00	4.142	1.662	1.613	97.052											2016-01-04	15:35:00	2.214	-0.688		2019-02-13 19:00:00	-0.677272
2017-03-04	15:40:00	2.099	-1.201	-1.13217			2018-05-01	17:32:00	4.137	1.657	1.60786	97.0346											2016-01-04	15:40:00	2.183	-0.719		2019-02-13 20:00:00	0.0192514
2017-03-04	15:45:00	2.095	-1.205	-1.12716			2018-05-01	17:33:00	4.102	1.622	1.60264	98.8067											2016-01-04	15:45:00	2.159	-0.743		2019-02-13 21:00:00	0.649103
2017-03-04	15:50:00	2.1	-1.2	-1.11993			2018-05-01	17:34:00	4.095	1.615	1.59735	98.9072											2016-01-04	15:50:00	2.129	-0.773		2019-02-13 22:00:00	0.88706
2017-03-04	15:55:00	2.108	-1.192	-1.11033			2018-05-01	17:35:00	4.12	1.64	1.59198	97.0721											2016-01-04	15:55:00	2.107	-0.795		2019-02-13 23:00:00	0.798714
2017-03-04	16:00:00	2.111	-1.189	-1.09818			2018-05-01	17:36:00	4.114	1.634	1.58654	97.0955											2016-01-04	16:00:00	2.075	-0.827		2019-02-14	0.529975
2017-03-04	16:05:00	2.122	-1.178	-1.0833			2018-05-01	17:37:00	4.108	1.628	1.58103	97.1146											2016-01-04	16:05:00	2.054	-0.848		2019-02-14 01:00:00	0.113446
2017-03-04	16:10:00	2.134	-1.166	-1.06554			2018-05-01	17:38:00	4.071	1.591	1.57544	99.0219											2016-01-04	16:10:00	2.029	-0.873		2019-02-14 02:00:00	-0.313067
2017-03-04	16:15:00	2.157	-1.143	-1.04474			2018-05-01	17:39:00	4.065	1.585	1.56978	99.0396											2016-01-04	16:15:00	2.004	-0.898		2019-02-14 03:00:00	-0.625356
2017-03-04	16:20:00	2.193	-1.107	-1.02074			2018-05-01	17:40:00	4.089	1.609	1.56405	97.2061											2016-01-04	16:20:00	1.981	-0.921		2019-02-14 04:00:00	-0.88664
2017-03-04	16:25:00	2.23	-1.07	-0.993402			2018-05-01	17:41:00	4.083	1.603	1.55824	97.2079											2016-01-04	16:25:00	1.97	-0.932		2019-02-14 05:00:00	-1.12049
2017-03-04	16:30:00	2.258	-1.042	-0.96261			2018-05-01	17:42:00	4.077	1.597	1.55237	97.2054											2016-01-04	16:30:00	1.951	-0.951		2019-02-14 06:00:00	-1.2237
2017-03-04	16:35:00	2.287	-1.013	-0.928258			2018-05-01	17:43:00	4.043	1.563	1.54643	98.9397											2016-01-04	16:35:00	1.923	-0.979		2019-02-14 07:00:00	-1.07663
2017-03-04	16:40:00	2.321	-0.979	-0.890263			2018-05-01	17:44:00	4.037	1.557	1.54042	98.9349											2016-01-04	16:40:00	1.897	-1.005		2019-02-14 08:00:00	-0.592444
2017-03-04	16:45:00	2.368	-0.932	-0.848567			2018-05-01	17:45:00	4.06	1.58	1.53434	97.11											2016-01-04	16:45:00	1.88	-1.022		2019-02-14 09:00:00	0.085856
2017-03-04	16:50:00	2.421	-0.879	-0.803139			2018-05-01	17:46:00	4.054	1.574	1.52819	97.0896											2016-01-04	16:50:00	1.861	-1.041		2019-02-14 10:00:00	0.594086
2017-03-04	16:55:00	2.479	-0.821	-0.753978			2018-05-01	17:47:00	4.049	1.569	1.52198	97.0029											2016-01-04	16:55:00	1.838	-1.064		2019-02-14 11:00:00	0.770394
2017-03-04	17:00:00	2.548	-0.752	-0.701115			2018-05-01	17:48:00	4.013	1.533	1.51569	98.8711											2016-01-04	17:00:00	1.82	-1.082		2019-02-14 12:00:00	0.700641
2017-03-04	17:05:00	2.626	-0.674	-0.644613			2018-05-01	17:49:00	4.005	1.525	1.50935	98.9736											2016-01-04	17:05:00	1.794	-1.108		2019-02-14 13:00:00	0.426851
2017-03-04	17:10:00	2.704	-0.596	-0.58457			2018-05-01	17:50:00	4.031	1.551	1.50294	96.9011											2016-01-04	17:10:00	1.779	-1.123		2019-02-14 14:00:00	0.0249384
2017-03-04	17:15:00	2.8	-0.5	-0.521122			2018-05-01	17:51:00	4.024	1.544	1.49646	96.9209											2016-01-04	17:15:00	1.758	-1.144		2019-02-14 15:00:00	-0.343234
2017-03-04	17:20:00	2.895	-0.405	-0.454438			2018-05-01	17:52:00	4.019	1.539	1.48992	96.8108											2016-01-04	17:20:00	1.73	-1.172		2019-02-14 16:00:00	-0.646801
2017-03-04	17:25:00	2.992	-0.308	-0.384722			2018-05-01	17:53:00	3.979	1.499	1.48331	98.9536											2016-01-04	17:25:00	1.712	-1.19		2019-02-14 17:00:00	-0.923539
2017-03-04	17:30:00	3.088	-0.212	-0.312215			2018-05-01	17:54:00	3.972	1.492	1.47665	98.971											2016-01-04	17:30:00	1.699	-1.203		2019-02-14 18:00:00	-1.11273
2017-03-04	17:35:00	3.184	-0.116	-0.237188			2018-05-01	17:55:00	3.998	1.518	1.46992	96.8326											2016-01-04	17:35:00	1.684	-1.218		2019-02-14 19:00:00	-1.0976
2017-03-04	17:40:00	3.281	-0.019	-0.159946			2018-05-01	17:56:00	3.992	1.512	1.46313	96.7678											2016-01-04	17:40:00	1.659	-1.243		2019-02-14 20:00:00	-0.737427
2017-03-04	17:45:00	3.402	0.102	-0.0808203			2018-05-01	17:57:00	3.985	1.505	1.45628	96.7626											2016-01-04	17:45:00	1.645	-1.257		2019-02-14 21:00:00	-0.0503405
2017-03-04	17:50:00	3.521	0.221	-0.00016818			2018-05-01	17:58:00	3.944	1.464	1.44937	99.0004											2016-01-04	17:50:00	1.637	-1.265		2019-02-14 22:00:00	0.604541
2017-03-04	17:55:00	3.638	0.338	0.0816315			2018-05-01	17:59:00	3.937	1.457	1.4424	98.9976											2016-01-04	17:55:00	1.627	-1.275		2019-02-14 23:00:00	0.903585
2017-03-04	18:00:00	3.755	0.455	0.164182			2018-05-01	18:00:00	3.965	1.485	1.43537	96.6577											2016-01-04	18:00:00	1.611	-1.291		2019-02-15	0.880208
2017-03-04	18:05:00	3.87	0.57	0.247073			2018-05-01	18:01:00	3.958	1.478	1.42828	96.6359											2016-01-04	18:05:00	1.607	-1.295		2019-02-15 01:00:00	0.635019
2017-03-04	18:10:00	3.972	0.672	0.329887			2018-05-01	18:02:00	3.951	1.471	1.42113	96.61											2016-01-04	18:10:00	1.594	-1.308		2019-02-15 02:00:00	0.220769
2017-03-04	18:15:00	4.067	0.767	0.4122			2018-05-01	18:03:00	3.91	1.43	1.41393	98.8763											2016-01-04	18:15:00	1.583	-1.319		2019-02-15 03:00:00	-0.199923
2017-03-04	18:20:00	4.172	0.872	0.49359			2018-05-01	18:04:00	3.902	1.422	1.40667	98.9221											2016-01-04	18:20:00	1.577	-1.325		2019-02-15 04:00:00	-0.529886
2017-03-04	18:25:00	4.266	0.966	0.573643			2018-05-01	18:05:00	3.931	1.451	1.39936	96.441											2016-01-04	18:25:00	1.574	-1.328		2019-02-15 05:00:00	-0.828537
2017-03-04	18:30:00	4.34	1.04	0.651953			2018-05-01	18:06:00	3.923	1.443	1.39199	96.465											2016-01-04	18:30:00	1.569	-1.333		2019-02-15 06:00:00	-1.09582
2017-03-04	18:35:00	4.409	1.109	0.728131			2018-05-01	18:07:00	3.917	1.437	1.38457	96.3512											2016-01-04	18:35:00	1.564	-1.338		2019-02-15 07:00:00	-1.25334
2017-03-04	18:40:00	4.475	1.175	0.801808			2018-05-01	18:08:00	3.873	1.393	1.37709	98.8579											2016-01-04	18:40:00	1.556	-1.346		2019-02-15 08:00:00	-1.17651
2017-03-04	18:45:00	4.518	1.218	0.87264			2018-05-01	18:09:00	3.866	1.386	1.36956	98.8139											2016-01-04	18:45:00	1.559	-1.343		2019-02-15 09:00:00	-0.712866
2017-03-04	18:50:00	4.555	1.255	0.940309			2018-05-01	18:10:00	3.895	1.415	1.36198	96.253											2016-01-04	18:50:00	1.561	-1.341		2019-02-15 10:00:00	0.0174052
2017-03-04	18:55:00	4.6	1.3	1.00453			2018-05-01	18:11:00	3.888	1.408	1.35435	96.1894											2016-01-04	18:55:00	1.557	-1.345		2019-02-15 11:00:00	0.614548
2017-03-04	19:00:00	4.629	1.329	1.06505			2018-05-01	18:12:00	3.881	1.401	1.34666	96.1216											2016-01-04	19:00:00	1.569	-1.333		2019-02-15 12:00:00	0.871994
2017-03-04	19:05:00	4.648	1.348	1.12166			2018-05-01	18:13:00	3.836	1.356	1.33893	98.7411											2016-01-04	19:05:00	1.57	-1.332		2019-02-15 13:00:00	0.839398
2017-03-04	19:10:00	4.673	1.373	1.17417			2018-05-01	18:14:00	3.829	1.349	1.33115	98.6765											2016-01-04	19:10:00	1.594	-1.308		2019-02-15 14:00:00	0.568955
2017-03-04	19:15:00	4.701	1.401	1.22245			2018-05-01	18:15:00	3.858	1.378	1.32332	96.0316											2016-01-04	19:15:00	1.605	-1.297		2019-02-15 15:00:00	0.170142
2017-03-04	19:20:00	4.724	1.424	1.2664			2018-05-01	18:16:00	3.851	1.371	1.31544	95.9472											2016-01-04	19:20:00	1.617	-1.285		2019-02-15 16:00:00	-0.207901
2017-03-04	19:25:00	4.735	1.435	1.30595			2018-05-01	18:17:00	3.844	1.364	1.30751	95.8585											2016-01-04	19:25:00	1.642	-1.26		2019-02-15 17:00:00	-0.545904
2017-03-04	19:30:00	4.755	1.455	1.34109			2018-05-01	18:18:00	3.801	1.321	1.29954	98.3752											2016-01-04	19:30:00	1.658	-1.244		2019-02-15 18:00:00	-0.856635
2017-03-04	19:35:00	4.773	1.473	1.37182			2018-05-01	18:19:00	3.793	1.313	1.29152	98.364											2016-01-04	19:35:00	1.683	-1.219		2019-02-15 19:00:00	-1.088
2017-03-04	19:40:00	4.778	1.478	1.39818			2018-05-01	18:20:00	3.821	1.341	1.28346	95.7088											2016-01-04	19:40:00	1.715	-1.187		2019-02-15 20:00:00	-1.13528
2017-03-04	19:45:00	4.784	1.484	1.42026			2018-05-01	18:21:00	3.813	1.333	1.27535	95.675											2016-01-04	19:45:00	1.737	-1.165		2019-02-15 21:00:00	-0.805465
2017-03-04	19:50:00	4.792	1.492	1.43816			2018-05-01	18:22:00	3.807	1.327	1.2672	95.4934											2016-01-04	19:50:00	1.767	-1.135		2019-02-15 22:00:00	-0.0789178
2017-03-04	19:55:00	4.791	1.491	1.452			2018-05-01	18:23:00	3.761	1.281	1.259	98.2829											2016-01-04	19:55:00	1.804	-1.098		2019-02-15 23:00:00	0.655405
2017-03-04	20:00:00	4.792	1.492	1.46194			2018-05-01	18:24:00	3.753	1.273	1.25077	98.2537											2016-01-04	20:00:00	1.853	-1.049		2019-02-16	1.02743
2017-03-04	20:05:00	4.791	1.491	1.46814			2018-05-01	18:25:00	3.785	1.305	1.24249	95.2102											2016-01-04	20:05:00	1.885	-1.017		2019-02-16 01:00:00	1.0303
2017-03-04	20:10:00	4.786	1.486	1.47078			2018-05-01	18:26:00	3.777	1.297	1.23418	95.1563											2016-01-04	20:10:00	1.927	-0.975		2019-02-16 02:00:00	0.763921
2017-03-04	20:15:00	4.774	1.474	1.47005			2018-05-01	18:27:00	3.769	1.289	1.22582	95.0986											2016-01-04	20:15:00	1.975	-0.927		2019-02-16 03:00:00	0.331142
2017-03-04	20:20:00	4.761	1.461	1.46614			2018-05-01	18:28:00	3.72	1.24	1.21743	98.1796											2016-01-04	20:20:00	2.018	-0.884		2019-02-16 04:00:00	-0.0954238
2017-03-04	20:25:00	4.747	1.447	1.45924			2018-05-01	18:29:00	3.713	1.233	1.20899	98.0531											2016-01-04	20:25:00	2.073	-0.829		2019-02-16 05:00:00	-0.449453
2017-03-04	20:30:00	4.734	1.434	1.44956			2018-05-01	18:30:00	3.744	1.264	1.20053	94.9783											2016-01-04	20:30:00	2.127	-0.775		2019-02-16 06:00:00	-0.776032
2017-03-04	20:35:00	4.708	1.408	1.43728			2018-05-01	18:31:00	3.736	1.256	1.19202	94.9061											2016-01-04	20:35:00	2.18	-0.722		2019-02-16 07:00:00	-1.07133
2017-03-04	20:40:00	4.685	1.385	1.42257			2018-05-01	18:32:00	3.727	1.247	1.18348	94.9061											2016-01-04	20:40:00	2.232	-0.67		2019-02-16 08:00:00	-1.29365
2017-03-04	20:45:00	4.672	1.372	1.40561			2018-05-01	18:33:00	3.68	1.2	1.1749	97.9086											2016-01-04	20:45:00	2.292	-0.61		2019-02-16 09:00:00	-1.27543
2017-03-04	20:50:00	4.648	1.348	1.38655			2018-05-01	18:34:00	3.671	1.191	1.16629	97.9256											2016-01-04	20:50:00	2.346	-0.556		2019-02-16 10:00:00	-0.7739
2017-03-04	20:55:00	4.633	1.333	1.36554			2018-05-01	18:35:00	3.704	1.224	1.15765	94.5793											2016-01-04	20:55:00	2.399	-0.503		2019-02-16 11:00:00	0.0728212
2017-03-04	21:00:00	4.607	1.307	1.34269			2018-05-01	18:36:00	3.695	1.215	1.14898	94.5659											2016-01-04	21:00:00	2.452	-0.45		2019-02-16 12:00:00	0.771361
2017-03-04	21:05:00	4.582	1.282	1.31814			2018-05-01	18:37:00	3.688	1.208	1.14027	94.3932											2016-01-04	21:05:00	2.513	-0.389		2019-02-16 13:00:00	1.06296
2017-03-04	21:10:00	4.557	1.257	1.29197			2018-05-01	18:38:00	3.632	1.152	1.13153	98.2234											2016-01-04	21:10:00	2.571	-0.331		2019-02-16 14:00:00	1.00767
2017-03-04	21:15:00	4.53	1.23	1.26426			2018-05-01	18:39:00	3.623	1.143	1.12277	98.2298											2016-01-04	21:15:00	2.633	-0.269		2019-02-16 15:00:00	0.706318
2017-03-04	21:20:00	4.502	1.202	1.23509			2018-05-01	18:40:00	3.661	1.181	1.11397	94.3244											2016-01-04	21:20:00	2.694	-0.208		2019-02-16 16:00:00	0.29337
2017-03-04	21:25:00	4.466	1.166	1.2045			2018-05-01	18:41:00	3.652	1.172	1.10515	94.2959											2016-01-04	21:25:00	2.748	-0.154		2019-02-16 17:00:00	-0.105733
2017-03-04	21:30:00	4.436	1.136	1.17255			2018-05-01	18:42:00	3.643	1.163	1.0963	94.2646											2016-01-04	21:30:00	2.816	-0.086		2019-02-16 18:00:00	-0.471528
2017-03-04	21:35:00	4.4	1.1	1.13927			2018-05-01	18:43:00	3.589	1.109	1.08742	98.0542											2016-01-04	21:35:00	2.86	-0.042		2019-02-16 19:00:00	-0.802318
2017-03-04	21:40:00	4.364	1.064	1.10468			2018-05-01	18:44:00	3.58	1.1	1.07852	98.0471											2016-01-04	21:40:00	2.911	0.009		2019-02-16 20:00:00	-1.07783
2017-03-04	21:45:00	4.333	1.033	1.06882			2018-05-01	18:45:00	3.614	1.134	1.06959	94.3202											2016-01-04	21:45:00	2.961	0.059		2019-02-16 21:00:00	-1.18267
2017-03-04	21:50:00	4.292	0.992	1.0317			2018-05-01	18:46:00	3.605	1.125	1.06064	94.2791											2016-01-04	21:50:00	3.015	0.113		2019-02-16 22:00:00	-0.835695
2017-03-04	21:55:00	4.25	0.95	0.993336			2018-05-01	18:47:00	3.597	1.117	1.05167	94.151											2016-01-04	21:55:00	3.073	0.171		2019-02-16 23:00:00	-0.00328908
2017-03-04	22:00:00	4.213	0.913	0.953759			2018-05-01	18:48:00	3.546	1.066	1.04267	97.8115											2016-01-04	22:00:00	3.119	0.217		2019-02-17	0.833552
2017-03-04	22:05:00	4.166	0.866	0.912994			2018-05-01	18:49:00	3.539	1.059	1.03365	97.6065											2016-01-04	22:05:00	3.17	0.268		2019-02-17 01:00:00	1.23528
2017-03-04	22:10:00	4.124	0.824	0.871073			2018-05-01	18:50:00	3.57	1.09	1.02461	94.0013											2016-01-04	22:10:00	3.213	0.311		2019-02-17 02:00:00	1.19808
2017-03-04	22:15:00	4.076	0.776	0.828037			2018-05-01	18:51:00	3.561	1.081	1.01556	93.9461											2016-01-04	22:15:00	3.246	0.344		2019-02-17 03:00:00	0.874407
2017-03-04	22:20:00	4.03	0.73	0.783934			2018-05-01	18:52:00	3.553	1.073	1.00648	93.8006											2016-01-04	22:20:00	3.281	0.379		2019-02-17 04:00:00	0.415049
2017-03-04	22:25:00	3.99	0.69	0.738825			2018-05-01	18:53:00	3.503	1.023	0.997386	97.4962											2016-01-04	22:25:00	3.311	0.409		2019-02-17 05:00:00	-0.0233176
2017-03-04	22:30:00	3.944	0.644	0.692779			2018-05-01	18:54:00	3.494	1.014	0.988275	97.463											2016-01-04	22:30:00	3.342	0.44		2019-02-17 06:00:00	-0.396261
2017-03-04	22:35:00	3.897	0.597	0.645878			2018-05-01	18:55:00	3.531	1.051	0.979147	93.1634											2016-01-04	22:35:00	3.371	0.469		2019-02-17 07:00:00	-0.730837
2017-03-04	22:40:00	3.854	0.554	0.598214			2018-05-01	18:56:00	3.523	1.043	0.970004	93.0013											2016-01-04	22:40:00	3.391	0.489		2019-02-17 08:00:00	-1.04901
2017-03-04	22:45:00	3.813	0.513	0.54989			2018-05-01	18:57:00	3.513	1.033	0.960846	93.0151											2016-01-04	22:45:00	3.42	0.518		2019-02-17 09:00:00	-1.33527
2017-03-04	22:50:00	3.77	0.47	0.50102			2018-05-01	18:58:00	3.459	0.979	0.951674	97.2088											2016-01-04	22:50:00	3.446	0.544		2019-02-17 10:00:00	-1.32739
2017-03-04	22:55:00	3.724	0.424	0.451725			2018-05-01	18:59:00	3.45	0.97	0.942489	97.1638											2016-01-04	22:55:00	3.46	0.558		2019-02-17 11:00:00	-0.705573
2017-03-04	23:00:00	3.687	0.387	0.402135			2018-05-01	19:00:00	3.486	1.006	0.933292	92.7726											2016-01-04	23:00:00	3.472	0.57		2019-02-17 12:00:00	0.292442
2017-03-04	23:05:00	3.645	0.345	0.352384			2018-05-01	19:01:00	3.477	0.997	0.924084	92.6865											2016-01-04	23:05:00	3.494	0.592		2019-02-17 13:00:00	1.043
2017-03-04	23:10:00	3.607	0.307	0.302614			2018-05-01	19:02:00	3.468	0.988	0.914865	92.5977											2016-01-04	23:10:00	3.505	0.603		2019-02-17 14:00:00	1.28485
2017-03-04	23:15:00	3.573	0.273	0.252965			2018-05-01	19:03:00	3.412	0.932	0.905637	97.1713											2016-01-04	23:15:00	3.514	0.612		2019-02-17 15:00:00	1.15145
2017-03-04	23:20:00	3.53	0.23	0.203579			2018-05-01	19:04:00	3.403	0.923	0.896399	97.118											2016-01-04	23:20:00	3.523	0.621		2019-02-17 16:00:00	0.79867
2017-03-04	23:25:00	3.487	0.187	0.154596			2018-05-01	19:05:00	3.441	0.961	0.887154	92.3157											2016-01-04	23:25:00	3.538	0.636		2019-02-17 17:00:00	0.359301
2017-03-04	23:30:00	3.444	0.144	0.106152			2018-05-01	19:06:00	3.43	0.95	0.877901	92.4106											2016-01-04	23:30:00	3.548	0.646		2019-02-17 18:00:00	-0.0628133
2017-03-04	23:35:00	3.403	0.103	0.0583762			2018-05-01	19:07:00	3.42	0.94	0.868642	92.4087											2016-01-04	23:35:00	3.552	0.65		2019-02-17 19:00:00	-0.437243
2017-03-04	23:40:00	3.363	0.063	0.0113914			2018-05-01	19:08:00	3.366	0.886	0.859376	96.9951											2016-01-04	23:40:00	3.563	0.661		2019-02-17 20:00:00	-0.773386
2017-03-04	23:45:00	3.328	0.028	-0.0346905			2018-05-01	19:09:00	3.357	0.877	0.850106	96.9334											2016-01-04	23:45:00	3.569	0.667		2019-02-17 21:00:00	-1.09088
2017-03-04	23:50:00	3.288	-0.012	-0.0797683			2018-05-01	19:10:00	3.393	0.913	0.840832	92.0955											2016-01-04	23:50:00	3.569	0.667		2019-02-17 22:00:00	-1.21742
2017-03-04	23:55:00	3.246	-0.054	-0.123753			2018-05-01	19:11:00	3.384	0.904	0.831554	91.986											2016-01-04	23:55:00	3.576	0.674		2019-02-17 23:00:00	-0.774077
2017-03-05	00:00:00	3.207	-0.093	-0.166569			2018-05-01	19:12:00	3.375	0.895	0.822273	91.8741											2016-01-05	00:00:00	3.571	0.669		2019-02-18	0.214251
2017-03-05	00:05:00	3.172	-0.128	-0.208156			2018-05-01	19:13:00	3.319	0.839	0.81299	96.8999											2016-01-05	00:05:00	3.574	0.672		2019-02-18 01:00:00	1.11965
2017-03-05	00:10:00	3.135	-0.165	-0.248465			2018-05-01	19:14:00	3.309	0.829	0.803706	96.9489											2016-01-05	00:10:00	3.572	0.67		2019-02-18 02:00:00	1.47006
2017-03-05	00:15:00	3.093	-0.207	-0.287465			2018-05-01	19:15:00	3.348	0.868	0.794422	91.5232											2016-01-05	00:15:00	3.57	0.668		2019-02-18 03:00:00	1.33695
2017-03-05	00:20:00	3.061	-0.239	-0.325137			2018-05-01	19:16:00	3.34	0.86	0.785138	91.2951											2016-01-05	00:20:00	3.562	0.66		2019-02-18 04:00:00	0.944544
2017-03-05	00:25:00	3.025	-0.275	-0.361478			2018-05-01	19:17:00	3.328	0.848	0.775854	91.4922											2016-01-05	00:25:00	3.549	0.647		2019-02-18 05:00:00	0.45761
2017-03-05	00:30:00	2.985	-0.315	-0.396495			2018-05-01	19:18:00	3.27	0.79	0.766572	97.0345											2016-01-05	00:30:00	3.538	0.636		2019-02-18 06:00:00	0.0042467
2017-03-05	00:35:00	2.956	-0.344	-0.43021			2018-05-01	19:19:00	3.259	0.779	0.757293	97.2135											2016-01-05	00:35:00	3.529	0.627		2019-02-18 07:00:00	-0.373484
2017-03-05	00:40:00	2.919	-0.381	-0.462656			2018-05-01	19:20:00	3.298	0.818	0.748017	91.4446											2016-01-05	00:40:00	3.518	0.616		2019-02-18 08:00:00	-0.698061
2017-03-05	00:45:00	2.894	-0.406	-0.493872			2018-05-01	19:21:00	3.289	0.809	0.738744	91.3157											2016-01-05	00:45:00	3.498	0.596		2019-02-18 09:00:00	-1.03946
2017-03-05	00:50:00	2.863	-0.437	-0.52391			2018-05-01	19:22:00	3.28	0.8	0.729475	91.1844											2016-01-05	00:50:00	3.481	0.579		2019-02-18 10:00:00	-1.36518
2017-03-05	00:55:00	2.833	-0.467	-0.552825			2018-05-01	19:23:00	3.225	0.745	0.720212	96.6727											2016-01-05	00:55:00	3.455	0.553		2019-02-18 11:00:00	-1.28295
2017-03-05	01:00:00	2.802	-0.498	-0.580678			2018-05-01	19:24:00	3.215	0.735	0.710954	96.7284											2016-01-05	01:00:00	3.435	0.533		2019-02-18 12:00:00	-0.468702
2017-03-05	01:05:00	2.779	-0.521	-0.607535			2018-05-01	19:25:00	3.25	0.77	0.701703	91.1302											2016-01-05	01:05:00	3.404	0.502		2019-02-18 13:00:00	0.653533
2017-03-05	01:10:00	2.743	-0.557	-0.633462			2018-05-01	19:26:00	3.241	0.761	0.692458	90.9931											2016-01-05	01:10:00	3.379	0.477		2019-02-18 14:00:00	1.35861
2017-03-05	01:15:00	2.71	-0.59	-0.658525			2018-05-01	19:27:00	3.232	0.752	0.683221	90.8538											2016-01-05	01:15:00	3.35	0.448		2019-02-18 15:00:00	1.47351
2017-03-05	01:20:00	2.685	-0.615	-0.682791			2018-05-01	19:28:00	3.178	0.698	0.673992	96.5604											2016-01-05	01:20:00	3.313	0.411		2019-02-18 16:00:00	1.23657
2017-03-05	01:25:00	2.658	-0.642	-0.706324			2018-05-01	19:29:00	3.171	0.691	0.664771	96.2042											2016-01-05	01:25:00	3.282	0.38		2019-02-18 17:00:00	0.825274
2017-03-05	01:30:00	2.635	-0.665	-0.729183			2018-05-01	19:30:00	3.206	0.726	0.65556	90.2975											2016-01-05	01:30:00	3.249	0.347		2019-02-18 18:00:00	0.351624
2017-03-05	01:35:00	2.609	-0.691	-0.751426			2018-05-01	19:31:00	3.196	0.716	0.646359	90.2736											2016-01-05	01:35:00	3.211	0.309		2019-02-18 19:00:00	-0.084251
2017-03-05	01:40:00	2.587	-0.713	-0.773103			2018-05-01	19:32:00	3.188	0.708	0.637168	89.9955											2016-01-05	01:40:00	3.182	0.28		2019-02-18 20:00:00	-0.445464
2017-03-05	01:45:00	2.546	-0.754	-0.794261			2018-05-01	19:33:00	3.138	0.658	0.627988	95.4389											2016-01-05	01:45:00	3.145	0.243		2019-02-18 21:00:00	-0.780799
2017-03-05	01:50:00	2.527	-0.773	-0.814939			2018-05-01	19:34:00	3.129	0.649	0.61882	95.3497											2016-01-05	01:50:00	3.104	0.202		2019-02-18 22:00:00	-1.12536
2017-03-05	01:55:00	2.491	-0.809	-0.835171			2018-05-01	19:35:00	3.164	0.684	0.609663	89.1321											2016-01-05	01:55:00	3.066	0.164		2019-02-18 23:00:00	-1.20348
2017-03-05	02:00:00	2.469	-0.831	-0.854986			2018-05-01	19:36:00	3.157	0.677	0.60052	88.703											2016-01-05	02:00:00	3.031	0.129		2019-02-19	-0.583809
2017-03-05	02:05:00	2.435	-0.865	-0.874405			2018-05-01	19:37:00	3.149	0.669	0.591389	88.3989											2016-01-05	02:05:00	2.992	0.09		2019-02-19 01:00:00	0.556374
2017-03-05	02:10:00	2.413	-0.887	-0.893444			2018-05-01	19:38:00	3.096	0.616	0.582271	94.5246											2016-01-05	02:10:00	2.954	0.052		2019-02-19 02:00:00	1.4454
2017-03-05	02:15:00	2.394	-0.906	-0.912113			2018-05-01	19:39:00	3.087	0.607	0.573168	94.4264											2016-01-05	02:15:00	2.914	0.012		2019-02-19 03:00:00	1.66913
2017-03-05	02:20:00	2.368	-0.932	-0.930418			2018-05-01	19:40:00	3.12	0.64	0.564079	88.1373											2016-01-05	02:20:00	2.873	-0.029		2019-02-19 04:00:00	1.4224
2017-03-05	02:25:00	2.345	-0.955	-0.948358			2018-05-01	19:41:00	3.111	0.631	0.555005	87.9564											2016-01-05	02:25:00	2.838	-0.064		2019-02-19 05:00:00	0.968914
2017-03-05	02:30:00	2.322	-0.978	-0.965928			2018-05-01	19:42:00	3.104	0.624	0.545946	87.4914											2016-01-05	02:30:00	2.796	-0.106		2019-02-19 06:00:00	0.452052
2017-03-05	02:35:00	2.304	-0.996	-0.983118			2018-05-01	19:43:00	3.055	0.575	0.536903	93.3745											2016-01-05	02:35:00	2.767	-0.135		2019-02-19 07:00:00	-0.015534
2017-03-05	02:40:00	2.283	-1.017	-0.999916			2018-05-01	19:44:00	3.048	0.568	0.527876	92.936											2016-01-05	02:40:00	2.723	-0.179		2019-02-19 08:00:00	-0.382146
2017-03-05	02:45:00	2.26	-1.04	-1.0163			2018-05-01	19:45:00	3.081	0.601	0.518866	86.3338											2016-01-05	02:45:00	2.685	-0.217		2019-02-19 09:00:00	-0.691891
2017-03-05	02:50:00	2.24	-1.06	-1.03226			2018-05-01	19:46:00	3.072	0.592	0.509873	86.1272											2016-01-05	02:50:00	2.65	-0.252		2019-02-19 10:00:00	-1.0549
2017-03-05	02:55:00	2.222	-1.078	-1.04775			2018-05-01	19:47:00	3.064	0.584	0.500897	85.77											2016-01-05	02:55:00	2.61	-0.292		2019-02-19 11:00:00	-1.3625
2017-03-05	03:00:00	2.202	-1.098	-1.06275			2018-05-01	19:48:00	3.012	0.532	0.491939	92.4697											2016-01-05	03:00:00	2.581	-0.321		2019-02-19 12:00:00	-1.1108
2017-03-05	03:05:00	2.186	-1.114	-1.07723			2018-05-01	19:49:00	3.002	0.522	0.482999	92.5285											2016-01-05	03:05:00	2.538	-0.364		2019-02-19 13:00:00	-0.0848076
2017-03-05	03:10:00	2.168	-1.132	-1.09114			2018-05-01	19:50:00	3.039	0.559	0.474077	84.808											2016-01-05	03:10:00	2.506	-0.396		2019-02-19 14:00:00	1.07204
2017-03-05	03:15:00	2.146	-1.154	-1.10444			2018-05-01	19:51:00	3.03	0.55	0.465174	84.577											2016-01-05	03:15:00	2.473	-0.429		2019-02-19 15:00:00	1.63274
2017-03-05	03:20:00	2.133	-1.167	-1.11706			2018-05-01	19:52:00	3.022	0.542	0.45629	84.1863											2016-01-05	03:20:00	2.44	-0.462		2019-02-19 16:00:00	1.58863
2017-03-05	03:25:00	2.115	-1.185	-1.12896			2018-05-01	19:53:00	2.977	0.497	0.447425	90.0251											2016-01-05	03:25:00	2.398	-0.504		2019-02-19 17:00:00	1.25434
2017-03-05	03:30:00	2.101	-1.199	-1.14007			2018-05-01	19:54:00	2.97	0.49	0.43858	89.5061											2016-01-05	03:30:00	2.38	-0.522		2019-02-19 18:00:00	0.783685
2017-03-05	03:35:00	2.079	-1.221	-1.1503			2018-05-01	19:55:00	2.996	0.516	0.429755	83.2858											2016-01-05	03:35:00	2.348	-0.554		2019-02-19 19:00:00	0.27594
2017-03-05	03:40:00	2.058	-1.242	-1.15958			2018-05-01	19:56:00	2.989	0.509	0.42095	82.7013											2016-01-05	03:40:00	2.322	-0.58		2019-02-19 20:00:00	-0.156328
2017-03-05	03:45:00	2.043	-1.257	-1.16782			2018-05-01	19:57:00	2.982	0.502	0.412165	82.1046											2016-01-05	03:45:00	2.294	-0.608		2019-02-19 21:00:00	-0.492795
2017-03-05	03:50:00	2.028	-1.272	-1.1749			2018-05-01	19:58:00	2.931	0.451	0.403401	89.4459											2016-01-05	03:50:00	2.262	-0.64		2019-02-19 22:00:00	-0.828566
2017-03-05	03:55:00	2.014	-1.286	-1.18072			2018-05-01	19:59:00	2.923	0.443	0.394658	89.0876											2016-01-05	03:55:00	2.23	-0.672		2019-02-19 23:00:00	-1.16321
2017-03-05	04:00:00	1.995	-1.305	-1.18515			2018-05-01	20:00:00	2.961	0.481	0.385936	80.2362											2016-01-05	04:00:00	2.206	-0.696		2019-02-20	-1.10891
2017-03-05	04:05:00	1.986	-1.314	-1.18807			2018-05-01	20:01:00	2.95	0.47	0.377236	80.2629											2016-01-05	04:05:00	2.177	-0.725		2019-02-20 01:00:00	-0.276506
2017-03-05	04:10:00	1.984	-1.316	-1.18934			2018-05-01	20:02:00	2.94	0.46	0.368557	80.1211											2016-01-05	04:10:00	2.149	-0.753		2019-02-20 02:00:00	0.946477
2017-03-05	04:15:00	1.973	-1.327	-1.18881			2018-05-01	20:03:00	2.887	0.407	0.3599	88.4274											2016-01-05	04:15:00	2.123	-0.779		2019-02-20 03:00:00	1.72386
2017-03-05	04:20:00	1.971	-1.329	-1.18634			2018-05-01	20:04:00	2.879	0.399	0.351264	88.0362											2016-01-05	04:20:00	2.091	-0.811		2019-02-20 04:00:00	1.79091
2017-03-05	04:25:00	1.973	-1.327	-1.18175			2018-05-01	20:05:00	2.916	0.436	0.342651	78.5897											2016-01-05	04:25:00	2.072	-0.83		2019-02-20 05:00:00	1.45022
2017-03-05	04:30:00	1.972	-1.328	-1.1749			2018-05-01	20:06:00	2.907	0.427	0.33406	78.2343											2016-01-05	04:30:00	2.044	-0.858		2019-02-20 06:00:00	0.946978
2017-03-05	04:35:00	1.979	-1.321	-1.16562			2018-05-01	20:07:00	2.899	0.419	0.325492	77.683											2016-01-05	04:35:00	2.021	-0.881		2019-02-20 07:00:00	0.397142
2017-03-05	04:40:00	1.983	-1.317	-1.15375			2018-05-01	20:08:00	2.846	0.366	0.316946	86.5972											2016-01-05	04:40:00	1.992	-0.91		2019-02-20 08:00:00	-0.0775484
2017-03-05	04:45:00	2.005	-1.295	-1.13914			2018-05-01	20:09:00	2.838	0.358	0.308422	86.1515											2016-01-05	04:45:00	1.971	-0.931		2019-02-20 09:00:00	-0.425018
2017-03-05	04:50:00	2.028	-1.272	-1.12164			2018-05-01	20:10:00	2.869	0.389	0.299922	77.1007											2016-01-05	04:50:00	1.948	-0.954		2019-02-20 10:00:00	-0.727963
2017-03-05	04:55:00	2.039	-1.261	-1.1011			2018-05-01	20:11:00	2.86	0.38	0.291444	76.6958											2016-01-05	04:55:00	1.924	-0.978		2019-02-20 11:00:00	-1.09455
2017-03-05	05:00:00	2.073	-1.227	-1.07741			2018-05-01	20:12:00	2.853	0.373	0.282989	75.8684											2016-01-05	05:00:00	1.899	-1.003		2019-02-20 12:00:00	-1.30426
2017-03-05	05:05:00	2.111	-1.189	-1.05044			2018-05-01	20:13:00	2.807	0.327	0.274558	83.9625											2016-01-05	05:05:00	1.875	-1.027		2019-02-20 13:00:00	-0.821723
2017-03-05	05:10:00	2.144	-1.156	-1.0201			2018-05-01	20:14:00	2.799	0.319	0.266149	83.4323											2016-01-05	05:10:00	1.849	-1.053		2019-02-20 14:00:00	0.362604
2017-03-05	05:15:00	2.191	-1.109	-0.98633			2018-05-01	20:15:00	2.828	0.348	0.257764	74.07											2016-01-05	05:15:00	1.827	-1.075		2019-02-20 15:00:00	1.44043
2017-03-05	05:20:00	2.229	-1.071	-0.949067			2018-05-01	20:16:00	2.822	0.342	0.249402	72.9244											2016-01-05	05:20:00	1.797	-1.105		2019-02-20 16:00:00	1.80521
2017-03-05	05:25:00	2.282	-1.018	-0.90829			2018-05-01	20:17:00	2.815	0.335	0.241063	71.9591											2016-01-05	05:25:00	1.778	-1.124		2019-02-20 17:00:00	1.6222
2017-03-05	05:30:00	2.337	-0.963	-0.864004			2018-05-01	20:18:00	2.765	0.285	0.232748	81.6658											2016-01-05	05:30:00	1.756	-1.146		2019-02-20 18:00:00	1.21189
2017-03-05	05:35:00	2.404	-0.896	-0.816244			2018-05-01	20:19:00	2.756	0.276	0.224456	81.3245											2016-01-05	05:35:00	1.734	-1.168		2019-02-20 19:00:00	0.685364
2017-03-05	05:40:00	2.467	-0.833	-0.765075			2018-05-01	20:20:00	2.791	0.311	0.216187	69.5136											2016-01-05	05:40:00	1.712	-1.19		2019-02-20 20:00:00	0.155839
2017-03-05	05:45:00	2.533	-0.767	-0.710594			2018-05-01	20:21:00	2.784	0.304	0.207942	68.402											2016-01-05	05:45:00	1.694	-1.208		2019-02-20 21:00:00	-0.257203
2017-03-05	05:50:00	2.613	-0.687	-0.652931			2018-05-01	20:22:00	2.775	0.295	0.199721	67.7019											2016-01-05	05:50:00	1.672	-1.23		2019-02-20 22:00:00	-0.574027
2017-03-05	05:55:00	2.692	-0.608	-0.592251			2018-05-01	20:23:00	2.718	0.238	0.191523	80.4717											2016-01-05	05:55:00	1.645	-1.257		2019-02-20 23:00:00	-0.908265
2017-03-05	06:00:00	2.771	-0.529	-0.528746			2018-05-01	20:24:00	2.708	0.228	0.183348	80.4158											2016-01-05	06:00:00	1.635	-1.267		2019-02-21	-1.17878
2017-03-05	06:05:00	2.859	-0.441	-0.462643			2018-05-01	20:25:00	2.746	0.266	0.175197	65.8635											2016-01-05	06:05:00	1.61	-1.292		2019-02-21 01:00:00	-0.933419
2017-03-05	06:10:00	2.948	-0.352	-0.394195			2018-05-01	20:26:00	2.739	0.259	0.167069	64.5056											2016-01-05	06:10:00	1.599	-1.303		2019-02-21 02:00:00	0.0782034
2017-03-05	06:15:00	3.041	-0.259	-0.323683			2018-05-01	20:27:00	2.731	0.251	0.158965	63.3328											2016-01-05	06:15:00	1.574	-1.328		2019-02-21 03:00:00	1.2794
2017-03-05	06:20:00	3.137	-0.163	-0.251414			2018-05-01	20:28:00	2.681	0.201	0.150885	75.0669											2016-01-05	06:20:00	1.557	-1.345		2019-02-21 04:00:00	1.88795
2017-03-05	06:25:00	3.243	-0.057	-0.177714			2018-05-01	20:29:00	2.672	0.192	0.142827	74.3892											2016-01-05	06:25:00	1.551	-1.351		2019-02-21 05:00:00	1.82242
2017-03-05	06:30:00	3.36	0.06	-0.102926			2018-05-01	20:30:00	2.703	0.223	0.134793	60.4454											2016-01-05	06:30:00	1.525	-1.377		2019-02-21 06:00:00	1.42324
2017-03-05	06:35:00	3.476	0.176	-0.0274084			2018-05-01	20:31:00	2.697	0.217	0.126783	58.4251											2016-01-05	06:35:00	1.521	-1.381		2019-02-21 07:00:00	0.878282
2017-03-05	06:40:00	3.579	0.279	0.0484717			2018-05-01	20:32:00	2.689	0.209	0.118795	56.8398											2016-01-05	06:40:00	1.499	-1.403		2019-02-21 08:00:00	0.300447
2017-03-05	06:45:00	3.694	0.394	0.124341			2018-05-01	20:33:00	2.639	0.159	0.110831	69.7049											2016-01-05	06:45:00	1.495	-1.407		2019-02-21 09:00:00	-0.170128
2017-03-05	06:50:00	3.799	0.499	0.199827			2018-05-01	20:34:00	2.634	0.154	0.10289	66.8115											2016-01-05	06:50:00	1.482	-1.42		2019-02-21 10:00:00	-0.503259
2017-03-05	06:55:00	3.906	0.606	0.274558			2018-05-01	20:35:00	2.665	0.185	0.0949717	51.3361											2016-01-05	06:55:00	1.472	-1.43		2019-02-21 11:00:00	-0.807843
2017-03-05	07:00:00	4.006	0.706	0.348173			2018-05-01	20:36:00	2.658	0.178	0.0870767	48.9195											2016-01-05	07:00:00	1.464	-1.438		2019-02-21 12:00:00	-1.139
2017-03-05	07:05:00	4.095	0.795	0.42032			2018-05-01	20:37:00	2.649	0.169	0.0792046	46.8666											2016-01-05	07:05:00	1.457	-1.445		2019-02-21 13:00:00	-1.18221
2017-03-05	07:10:00	4.181	0.881	0.490665			2018-05-01	20:38:00	2.603	0.123	0.0713553	58.0125											2016-01-05	07:10:00	1.439	-1.463		2019-02-21 14:00:00	-0.475151
2017-03-05	07:15:00	4.253	0.953	0.558893			2018-05-01	20:39:00	2.594	0.114	0.0635288	55.727											2016-01-05	07:15:00	1.437	-1.465		2019-02-21 15:00:00	0.76248
2017-03-05	07:20:00	4.316	1.016	0.624713			2018-05-01	20:40:00	2.626	0.146	0.055725	38.1678											2016-01-05	07:20:00	1.44	-1.462		2019-02-21 16:00:00	1.67646
2017-03-05	07:25:00	4.366	1.066	0.687858			2018-05-01	20:41:00	2.619	0.139	0.0479437	34.4919											2016-01-05	07:25:00	1.431	-1.471		2019-02-21 17:00:00	1.85837
2017-03-05	07:30:00	4.412	1.112	0.748092			2018-05-01	20:42:00	2.611	0.131	0.0401849	30.6755											2016-01-05	07:30:00	1.432	-1.47		2019-02-21 18:00:00	1.58549
2017-03-05	07:35:00	4.457	1.157	0.805206			2018-05-01	20:43:00	2.565	0.085	0.0324485	38.1747											2016-01-05	07:35:00	1.423	-1.479		2019-02-21 19:00:00	1.12089
2017-03-05	07:40:00	4.499	1.199	0.859027			2018-05-01	20:44:00	2.555	0.075	0.0247344	32.9792											2016-01-05	07:40:00	1.436	-1.466		2019-02-21 20:00:00	0.551836
2017-03-05	07:45:00	4.521	1.221	0.909409			2018-05-01	20:45:00	2.587	0.107	0.0170424	15.9275											2016-01-05	07:45:00	1.437	-1.465		2019-02-21 21:00:00	0.0221185
2017-03-05	07:50:00	4.547	1.247	0.956245			2018-05-01	20:46:00	2.581	0.101	0.00937253	9.27973											2016-01-05	07:50:00	1.438	-1.464		2019-02-21 22:00:00	-0.368502
2017-03-05	07:55:00	4.579	1.279	0.999455			2018-05-01	20:47:00	2.573	0.093	0.00172456	1.85437											2016-01-05	07:55:00	1.451	-1.451		2019-02-21 23:00:00	-0.681343
2017-03-05	08:00:00	4.598	1.298	1.03899			2018-05-01	20:48:00	2.525	0.045	-0.00590158	-13.1146											2016-01-05	08:00:00	1.462	-1.44		2019-02-22	-1.00041
2017-03-05	08:05:00	4.619	1.319	1.07485			2018-05-01	20:49:00	2.514	0.034	-0.013506	-39.7236											2016-01-05	08:05:00	1.473	-1.429		2019-02-22 01:00:00	-1.15862
2017-03-05	08:10:00	4.628	1.328	1.10702			2018-05-01	20:50:00	2.547	0.067	-0.0210889	-31.476											2016-01-05	08:10:00	1.485	-1.417		2019-02-22 02:00:00	-0.721483
2017-03-05	08:15:00	4.645	1.345	1.13556			2018-05-01	20:51:00	2.539	0.059	-0.0286503	-48.5598											2016-01-05	08:15:00	1.505	-1.397		2019-02-22 03:00:00	0.3793
2017-03-05	08:20:00	4.654	1.354	1.16053			2018-05-01	20:52:00	2.532	0.052	-0.0361904	-69.5969											2016-01-05	08:20:00	1.527	-1.375		2019-02-22 04:00:00	1.46903
2017-03-05	08:25:00	4.661	1.361	1.18201			2018-05-01	20:53:00	2.488	0.008	-0.0437093	-546.366											2016-01-05	08:25:00	1.544	-1.358		2019-02-22 05:00:00	1.91184
2017-03-05	08:30:00	4.668	1.368	1.20009			2018-05-01	20:54:00	2.477	-0.003	-0.0512071	1706.9											2016-01-05	08:30:00	1.578	-1.324		2019-02-22 06:00:00	1.76934
2017-03-05	08:35:00	4.669	1.369	1.21491			2018-05-01	20:55:00	2.51	0.03	-0.058684	-195.613											2016-01-05	08:35:00	1.603	-1.299		2019-02-22 07:00:00	1.34334
2017-03-05	08:40:00	4.67	1.37	1.22657			2018-05-01	20:56:00	2.502	0.022	-0.0661402	-300.637											2016-01-05	08:40:00	1.644	-1.258		2019-02-22 08:00:00	0.76822
2017-03-05	08:45:00	4.672	1.372	1.23522			2018-05-01	20:57:00	2.496	0.016	-0.0735757	-459.848											2016-01-05	08:45:00	1.676	-1.226		2019-02-22 09:00:00	0.180768
2017-03-05	08:50:00	4.668	1.368	1.24099			2018-05-01	20:58:00	2.451	-0.029	-0.0809907	279.278											2016-01-05	08:50:00	1.724	-1.178		2019-02-22 10:00:00	-0.27718
2017-03-05	08:55:00	4.66	1.36	1.24402			2018-05-01	20:59:00	2.446	-0.034	-0.0883854	259.957											2016-01-05	08:55:00	1.771	-1.131		2019-02-22 11:00:00	-0.608747
2017-03-05	09:00:00	4.65	1.35	1.24446			2018-05-01	21:00:00	2.474	-0.006	-0.0957598	1596											2016-01-05	09:00:00	1.815	-1.087		2019-02-22 12:00:00	-0.910923
2017-03-05	09:05:00	4.636	1.336	1.24243			2018-05-01	21:01:00	2.465	-0.015	-0.103114	687.428											2016-01-05	09:05:00	1.867	-1.035		2019-02-22 13:00:00	-1.16193
2017-03-05	09:10:00	4.625	1.325	1.23807			2018-05-01	21:02:00	2.46	-0.02	-0.110449	552.244											2016-01-05	09:10:00	1.922	-0.98		2019-02-22 14:00:00	-1.0166
2017-03-05	09:15:00	4.608	1.308	1.2315			2018-05-01	21:03:00	2.417	-0.063	-0.117764	186.926											2016-01-05	09:15:00	1.974	-0.928		2019-02-22 15:00:00	-0.157056
2017-03-05	09:20:00	4.587	1.287	1.22282			2018-05-01	21:04:00	2.41	-0.07	-0.125059	178.655											2016-01-05	09:20:00	2.035	-0.867		2019-02-22 16:00:00	1.0256
2017-03-05	09:25:00	4.567	1.267	1.21215			2018-05-01	21:05:00	2.441	-0.039	-0.132335	339.319											2016-01-05	09:25:00	2.088	-0.814		2019-02-22 17:00:00	1.75048
2017-03-05	09:30:00	4.55	1.25	1.19957			2018-05-01	21:06:00	2.433	-0.047	-0.139591	297.002											2016-01-05	09:30:00	2.157	-0.745		2019-02-22 18:00:00	1.80628
2017-03-05	09:35:00	4.531	1.231	1.18516			2018-05-01	21:07:00	2.424	-0.056	-0.146828	262.194											2016-01-05	09:35:00	2.214	-0.688		2019-02-22 19:00:00	1.49256
2017-03-05	09:40:00	4.505	1.205	1.16898			2018-05-01	21:08:00	2.377	-0.103	-0.154047	149.56											2016-01-05	09:40:00	2.273	-0.629		2019-02-22 20:00:00	0.994843
2017-03-05	09:45:00	4.487	1.187	1.15111			2018-05-01	21:09:00	2.371	-0.109	-0.161247	147.933											2016-01-05	09:45:00	2.332	-0.57		2019-02-22 21:00:00	0.410005
2017-03-05	09:50:00	4.466	1.166	1.13157			2018-05-01	21:10:00	2.401	-0.079	-0.168428	213.2											2016-01-05	09:50:00	2.397	-0.505		2019-02-22 22:00:00	-0.0999278
2017-03-05	09:55:00	4.436	1.136	1.11043			2018-05-01	21:11:00	2.395	-0.085	-0.17559	206.577											2016-01-05	09:55:00	2.451	-0.451		2019-02-22 23:00:00	-0.479745
2017-03-05	10:00:00	4.408	1.108	1.0877			2018-05-01	21:12:00	2.385	-0.095	-0.182735	192.353											2016-01-05	10:05:00	2.574	-0.328		2019-02-23	-0.801466
2017-03-05	10:05:00	4.378	1.078	1.06341			2018-05-01	21:13:00	2.347	-0.133	-0.189861	142.753											2016-01-05	10:10:00	2.641	-0.261		2019-02-23 01:00:00	-1.08425
2017-03-05	10:10:00	4.346	1.046	1.03759			2018-05-01	21:14:00	2.342	-0.138	-0.19697	142.732											2016-01-05	10:15:00	2.696	-0.206		2019-02-23 02:00:00	-1.11504
2017-03-05	10:15:00	4.314	1.014	1.01026			2018-05-01	21:15:00	2.368	-0.112	-0.20406	182.197											2016-01-05	10:20:00	2.767	-0.135		2019-02-23 03:00:00	-0.544613
2017-03-05	10:20:00	4.281	0.981	0.981447			2018-05-01	21:16:00	2.361	-0.119	-0.211134	177.423											2016-01-05	10:25:00	2.811	-0.091		2019-02-23 04:00:00	0.542823
2017-03-05	10:25:00	4.243	0.943	0.951168			2018-05-01	21:17:00	2.352	-0.128	-0.21819	170.461											2016-01-05	10:30:00	2.872	-0.03		2019-02-23 05:00:00	1.48189
2017-03-05	10:30:00	4.207	0.907	0.919453			2018-05-01	21:18:00	2.317	-0.163	-0.225228	138.177											2016-01-05	10:35:00	2.919	0.017		2019-02-23 06:00:00	1.80746
2017-03-05	10:35:00	4.166	0.866	0.886335			2018-05-01	21:19:00	2.314	-0.166	-0.23225	139.91											2016-01-05	10:40:00	2.975	0.073		2019-02-23 07:00:00	1.64432
2017-03-05	10:40:00	4.128	0.828	0.851854			2018-05-01	21:20:00	2.335	-0.145	-0.239255	165.003											2016-01-05	10:45:00	3.027	0.125		2019-02-23 08:00:00	1.21628
2017-03-05	10:45:00	4.09	0.79	0.816058			2018-05-01	21:21:00	2.325	-0.155	-0.246243	158.867											2016-01-05	10:50:00	3.071	0.169		2019-02-23 09:00:00	0.634912
2017-03-05	10:50:00	4.042	0.742	0.779001			2018-05-01	21:22:00	2.321	-0.159	-0.253215	159.255											2016-01-05	10:55:00	3.109	0.207		2019-02-23 10:00:00	0.063613
2017-03-05	10:55:00	3.999	0.699	0.740749			2018-05-01	21:23:00	2.284	-0.196	-0.260171	132.74											2016-01-05	11:00:00	3.152	0.25		2019-02-23 11:00:00	-0.381089
2017-03-05	11:00:00	3.961	0.661	0.701378			2018-05-01	21:24:00	2.282	-0.198	-0.26711	134.904											2016-01-05	11:05:00	3.186	0.284		2019-02-23 12:00:00	-0.720904
2017-03-05	11:05:00	3.915	0.615	0.660971			2018-05-01	21:25:00	2.308	-0.172	-0.274034	159.322											2016-01-05	11:10:00	3.211	0.309		2019-02-23 13:00:00	-1.0038
2017-03-05	11:10:00	3.873	0.573	0.619622			2018-05-01	21:26:00	2.302	-0.178	-0.280943	157.833											2016-01-05	11:15:00	3.253	0.351		2019-02-23 14:00:00	-1.15006
2017-03-05	11:15:00	3.829	0.529	0.577433			2018-05-01	21:27:00	2.292	-0.188	-0.287835	153.104											2016-01-05	11:20:00	3.274	0.372		2019-02-23 15:00:00	-0.851664
2017-03-05	11:20:00	3.791	0.491	0.534513			2018-05-01	21:28:00	2.257	-0.223	-0.294713	132.158											2016-01-05	11:25:00	3.302	0.4		2019-02-23 16:00:00	0.0590837
2017-03-05	11:25:00	3.745	0.445	0.490981			2018-05-01	21:29:00	2.25	-0.23	-0.301576	131.12											2016-01-05	11:30:00	3.336	0.434		2019-02-23 17:00:00	1.11677
2017-03-05	11:30:00	3.701	0.401	0.446958			2018-05-01	21:30:00	2.271	-0.209	-0.308424	147.571											2016-01-05	11:35:00	3.353	0.451		2019-02-23 18:00:00	1.6795
2017-03-05	11:35:00	3.663	0.363	0.40257			2018-05-01	21:31:00	2.263	-0.217	-0.315257	145.28											2016-01-05	11:40:00	3.374	0.472		2019-02-23 19:00:00	1.67428
2017-03-05	11:40:00	3.623	0.323	0.357945			2018-05-01	21:32:00	2.26	-0.22	-0.322077	146.398											2016-01-05	11:45:00	3.386	0.484		2019-02-23 20:00:00	1.35642
2017-03-05	11:45:00	3.585	0.285	0.313213			2018-05-01	21:33:00	2.228	-0.252	-0.328882	130.509											2016-01-05	11:50:00	3.403	0.501		2019-02-23 21:00:00	0.852356
2017-03-05	11:50:00	3.546	0.246	0.268502			2018-05-01	21:34:00	2.223	-0.257	-0.335673	130.612											2016-01-05	11:55:00	3.422	0.52		2019-02-23 22:00:00	0.284843
2017-03-05	11:55:00	3.516	0.216	0.223936			2018-05-01	21:35:00	2.245	-0.235	-0.34245	145.724											2016-01-05	12:00:00	3.433	0.531		2019-02-23 23:00:00	-0.197767
2017-03-05	12:00:00	3.479	0.179	0.179636			2018-05-01	21:36:00	2.24	-0.24	-0.349215	145.506											2016-01-05	12:05:00	3.446	0.544		2019-02-24	-0.584586
2017-03-05	12:05:00	3.439	0.139	0.135719			2018-05-01	21:37:00	2.233	-0.247	-0.355966	144.116											2016-01-05	12:10:00	3.451	0.549		2019-02-24 01:00:00	-0.916184
2017-03-05	12:10:00	3.393	0.093	0.0922896			2018-05-01	21:38:00	2.197	-0.283	-0.362704	128.164											2016-01-05	12:15:00	3.465	0.563		2019-02-24 02:00:00	-1.14854
2017-03-05	12:15:00	3.356	0.056	0.0494486			2018-05-01	21:39:00	2.185	-0.295	-0.369429	125.23											2016-01-05	12:20:00	3.475	0.573		2019-02-24 03:00:00	-1.07949
2017-03-05	12:20:00	3.317	0.017	0.00728481			2018-05-01	21:40:00	2.218	-0.262	-0.376142	143.566											2016-01-05	12:25:00	3.479	0.577		2019-02-24 04:00:00	-0.462309
2017-03-05	12:25:00	3.28	-0.02	-0.0341229			2018-05-01	21:41:00	2.21	-0.27	-0.382843	141.794											2016-01-05	12:30:00	3.486	0.584		2019-02-24 05:00:00	0.539414
2017-03-05	12:30:00	3.241	-0.059	-0.0747067			2018-05-01	21:42:00	2.205	-0.275	-0.389531	141.648											2016-01-05	12:35:00	3.476	0.574		2019-02-24 06:00:00	1.33924
2017-03-05	12:35:00	3.199	-0.101	-0.11441			2018-05-01	21:43:00	2.175	-0.305	-0.396209	129.904											2016-01-05	12:40:00	3.49	0.588		2019-02-24 07:00:00	1.60841
2017-03-05	12:40:00	3.16	-0.14	-0.153188			2018-05-01	21:44:00	2.169	-0.311	-0.402874	129.542											2016-01-05	12:45:00	3.489	0.587		2019-02-24 08:00:00	1.46604
2017-03-05	12:45:00	3.125	-0.175	-0.191007			2018-05-01	21:45:00	2.186	-0.294	-0.409529	139.295											2016-01-05	12:50:00	3.49	0.588		2019-02-24 09:00:00	1.0608
2017-03-05	12:50:00	3.09	-0.21	-0.227843			2018-05-01	21:46:00	2.181	-0.299	-0.416172	139.188											2016-01-05	12:55:00	3.493	0.591		2019-02-24 10:00:00	0.506335
2017-03-05	12:55:00	3.051	-0.249	-0.263685			2018-05-01	21:47:00	2.178	-0.302	-0.422805	140.002											2016-01-05	13:00:00	3.483	0.581		2019-02-24 11:00:00	-0.029037
2017-03-05	13:00:00	3.021	-0.279	-0.29853			2018-05-01	21:48:00	2.14	-0.34	-0.429428	126.302											2016-01-05	13:05:00	3.48	0.578		2019-02-24 12:00:00	-0.466452
2017-03-05	13:05:00	2.98	-0.32	-0.332384			2018-05-01	21:49:00	2.135	-0.345	-0.43604	126.388											2016-01-05	13:10:00	3.47	0.568		2019-02-24 13:00:00	-0.814135
2017-03-05	13:10:00	2.956	-0.344	-0.36526			2018-05-01	21:50:00	2.156	-0.324	-0.442643	136.618											2016-01-05	13:15:00	3.463	0.561		2019-02-24 14:00:00	-1.06078
2017-03-05	13:15:00	2.916	-0.384	-0.397178			2018-05-01	21:51:00	2.15	-0.33	-0.449236	136.132											2016-01-05	13:20:00	3.444	0.542		2019-02-24 15:00:00	-1.1129
2017-03-05	13:20:00	2.881	-0.419	-0.428165			2018-05-01	21:52:00	2.144	-0.336	-0.455819	135.66											2016-01-05	13:25:00	3.433	0.531		2019-02-24 16:00:00	-0.732861
2017-03-05	13:25:00	2.843	-0.457	-0.458249			2018-05-01	21:53:00	2.113	-0.367	-0.462394	125.993											2016-01-05	13:30:00	3.418	0.516		2019-02-24 17:00:00	0.142113
2017-03-05	13:30:00	2.824	-0.476	-0.487466			2018-05-01	21:54:00	2.11	-0.37	-0.46896	126.746											2016-01-05	13:35:00	3.403	0.501		2019-02-24 18:00:00	1.05387
2017-03-05	13:35:00	2.794	-0.506	-0.515848			2018-05-01	21:55:00	2.128	-0.352	-0.475517	135.09											2016-01-05	13:40:00	3.381	0.479		2019-02-24 19:00:00	1.50446
2017-03-05	13:40:00	2.767	-0.533	-0.543433			2018-05-01	21:56:00	2.123	-0.357	-0.482067	135.033											2016-01-05	13:45:00	3.357	0.455		2019-02-24 20:00:00	1.49003
2017-03-05	13:45:00	2.74	-0.56	-0.570257			2018-05-01	21:57:00	2.117	-0.363	-0.488608	134.603											2016-01-05	13:50:00	3.327	0.425		2019-02-24 21:00:00	1.19626
2017-03-05	13:50:00	2.715	-0.585	-0.596355			2018-05-01	21:58:00	2.088	-0.392	-0.495142	126.312											2016-01-05	13:55:00	3.301	0.399		2019-02-24 22:00:00	0.717258
2017-03-05	13:55:00	2.689	-0.611	-0.621761			2018-05-01	21:59:00	2.082	-0.398	-0.501669	126.047											2016-01-05	14:00:00	3.268	0.366		2019-02-24 23:00:00	0.191768
2017-03-05	14:00:00	2.656	-0.644	-0.646507			2018-05-01	22:00:00	2.105	-0.375	-0.508188	135.517											2016-01-05	14:05:00	3.234	0.332		2019-02-25	-0.27006
2017-03-05	14:05:00	2.631	-0.669	-0.670621			2018-05-01	22:01:00	2.1	-0.38	-0.514701	135.448											2016-01-05	14:10:00	3.202	0.3		2019-02-25 01:00:00	-0.675365
2017-03-05	14:10:00	2.601	-0.699	-0.694132			2018-05-01	22:02:00	2.095	-0.385	-0.521208	135.379											2016-01-05	14:15:00	3.173	0.271		2019-02-25 02:00:00	-1.00777
2017-03-05	14:15:00	2.579	-0.721	-0.717061			2018-05-01	22:03:00	2.061	-0.419	-0.527708	125.945											2016-01-05	14:20:00	3.134	0.232		2019-02-25 03:00:00	-1.19381
2017-03-05	14:20:00	2.555	-0.745	-0.739431			2018-05-01	22:04:00	2.058	-0.422	-0.534203	126.588											2016-01-05	14:25:00	3.104	0.202		2019-02-25 04:00:00	-1.07937
2017-03-05	14:25:00	2.53	-0.77	-0.761258			2018-05-01	22:05:00	2.078	-0.402	-0.540692	134.501											2016-01-05	14:30:00	3.064	0.162		2019-02-25 05:00:00	-0.490473
2017-03-05	14:30:00	2.499	-0.801	-0.782557			2018-05-01	22:06:00	2.073	-0.407	-0.547176	134.441											2016-01-05	14:35:00	3.033	0.131		2019-02-25 06:00:00	0.398318
2017-03-05	14:35:00	2.472	-0.828	-0.80334			2018-05-01	22:07:00	2.066	-0.414	-0.553655	133.733											2016-01-05	14:40:00	2.996	0.094		2019-02-25 07:00:00	1.09637
2017-03-05	14:40:00	2.445	-0.855	-0.823617			2018-05-01	22:08:00	2.044	-0.436	-0.56013	128.47											2016-01-05	14:45:00	2.96	0.058		2019-02-25 08:00:00	1.35887
2017-03-05	14:45:00	2.419	-0.881	-0.843394			2018-05-01	22:09:00	2.037	-0.443	-0.5666	127.901											2016-01-05	14:50:00	2.918	0.016		2019-02-25 09:00:00	1.26517
2017-03-05	14:50:00	2.393	-0.907	-0.862675			2018-05-01	22:10:00	2.055	-0.425	-0.573067	134.839											2016-01-05	14:55:00	2.877	-0.025		2019-02-25 10:00:00	0.908387
2017-03-05	14:55:00	2.368	-0.932	-0.881464			2018-05-01	22:11:00	2.05	-0.43	-0.579529	134.774											2016-01-05	15:00:00	2.848	-0.054		2019-02-25 11:00:00	0.407522
2017-03-05	15:00:00	2.349	-0.951	-0.89976			2018-05-01	22:12:00	2.047	-0.433	-0.585988	135.332											2016-01-05	15:05:00	2.81	-0.092		2019-02-25 12:00:00	-0.0876923
2017-03-05	15:05:00	2.325	-0.975	-0.91756			2018-05-01	22:13:00	2.014	-0.466	-0.592445	127.134											2016-01-05	15:10:00	2.783	-0.119		2019-02-25 13:00:00	-0.524578
2017-03-05	15:10:00	2.308	-0.992	-0.93486			2018-05-01	22:14:00	2.013	-0.467	-0.598898	128.244											2016-01-05	15:15:00	2.743	-0.159		2019-02-25 14:00:00	-0.871714
2017-03-05	15:15:00	2.287	-1.013	-0.95165			2018-05-01	22:15:00	2.028	-0.452	-0.605349	133.927											2016-01-05	15:20:00	2.703	-0.199		2019-02-25 15:00:00	-1.07799
2017-03-05	15:20:00	2.261	-1.039	-0.967919			2018-05-01	22:16:00	2.023	-0.457	-0.611798	133.873											2016-01-05	15:25:00	2.665	-0.237		2019-02-25 16:00:00	-1.07364
2017-03-05	15:25:00	2.24	-1.06	-0.98365			2018-05-01	22:17:00	2.014	-0.466	-0.618244	132.67											2016-01-05	15:30:00	2.629	-0.273		2019-02-25 17:00:00	-0.683403
2017-03-05	15:30:00	2.222	-1.078	-0.998824			2018-05-01	22:18:00	1.989	-0.491	-0.62469	127.228											2016-01-05	15:35:00	2.598	-0.304		2019-02-25 18:00:00	0.106338
2017-03-05	15:35:00	2.21	-1.09	-1.01341			2018-05-01	22:19:00	1.987	-0.493	-0.631133	128.019											2016-01-05	15:40:00	2.56	-0.342		2019-02-25 19:00:00	0.88564
2017-03-05	15:40:00	2.191	-1.109	-1.02739			2018-05-01	22:20:00	2.007	-0.473	-0.637576	134.794											2016-01-05	15:45:00	2.524	-0.378		2019-02-25 20:00:00	1.2742
2017-03-05	15:45:00	2.167	-1.133	-1.0407			2018-05-01	22:21:00	2.003	-0.477	-0.644018	135.014											2016-01-05	15:50:00	2.492	-0.41		2019-02-25 21:00:00	1.28783
2017-03-05	15:50:00	2.152	-1.148	-1.05331			2018-05-01	22:22:00	1.997	-0.483	-0.65046	134.671											2016-01-05	15:55:00	2.464	-0.438		2019-02-25 22:00:00	1.04147
2017-03-05	15:55:00	2.139	-1.161	-1.06516			2018-05-01	22:23:00	1.972	-0.508	-0.656901	129.311											2016-01-05	16:00:00	2.428	-0.474		2019-02-25 23:00:00	0.610983
2017-03-05	16:00:00	2.126	-1.174	-1.07618			2018-05-01	22:24:00	1.969	-0.511	-0.663343	129.813											2016-01-05	16:05:00	2.39	-0.512		2019-02-26	0.133264
2017-03-05	16:05:00	2.12	-1.18	-1.08629			2018-05-01	22:25:00	1.983	-0.497	-0.669784	134.765											2016-01-05	16:10:00	2.357	-0.545		2019-02-26 01:00:00	-0.320334
2017-03-05	16:10:00	2.102	-1.198	-1.0954			2018-05-01	22:26:00	1.981	-0.499	-0.676227	135.516											2016-01-05	16:15:00	2.333	-0.569		2019-02-26 02:00:00	-0.742878
2017-03-05	16:15:00	2.088	-1.212	-1.10342			2018-05-01	22:27:00	1.975	-0.505	-0.68267	135.182											2016-01-05	16:20:00	2.296	-0.606		2019-02-26 03:00:00	-1.06529
2017-03-05	16:20:00	2.075	-1.225	-1.11022			2018-05-01	22:28:00	1.95	-0.53	-0.689114	130.021											2016-01-05	16:25:00	2.268	-0.634		2019-02-26 04:00:00	-1.22495
2017-03-05	16:25:00	2.07	-1.23	-1.1157			2018-05-01	22:29:00	1.945	-0.535	-0.695559	130.011											2016-01-05	16:30:00	2.238	-0.664		2019-02-26 05:00:00	-1.11859
2017-03-05	16:30:00	2.059	-1.241	-1.11971			2018-05-01	22:30:00	1.96	-0.52	-0.702006	135.001											2016-01-05	16:35:00	2.215	-0.687		2019-02-26 06:00:00	-0.599448
2017-03-05	16:35:00	2.06	-1.24	-1.1221			2018-05-01	22:31:00	1.956	-0.524	-0.708454	135.201											2016-01-05	16:40:00	2.182	-0.72		2019-02-26 07:00:00	0.183274
2017-03-05	16:40:00	2.051	-1.249	-1.12274			2018-05-01	22:32:00	1.954	-0.526	-0.714904	135.913											2016-01-05	16:45:00	2.159	-0.743		2019-02-26 08:00:00	0.820553
2017-03-05	16:45:00	2.05	-1.25	-1.12145			2018-05-01	22:33:00	1.92	-0.56	-0.721357	128.814											2016-01-05	16:50:00	2.131	-0.771		2019-02-26 09:00:00	1.11104
2017-03-05	16:50:00	2.053	-1.247	-1.11807			2018-05-01	22:34:00	1.915	-0.565	-0.727812	128.816											2016-01-05	16:55:00	2.103	-0.799		2019-02-26 10:00:00	1.08374
2017-03-05	16:55:00	2.051	-1.249	-1.11242			2018-05-01	22:35:00	1.932	-0.548	-0.734269	133.991											2016-01-05	17:00:00	2.082	-0.82		2019-02-26 11:00:00	0.79012
2017-03-05	17:00:00	2.06	-1.24	-1.10434			2018-05-01	22:36:00	1.93	-0.55	-0.740729	134.678											2016-01-05	17:05:00	2.057	-0.845		2019-02-26 12:00:00	0.348009
2017-03-05	17:05:00	2.067	-1.233	-1.09365			2018-05-01	22:37:00	1.926	-0.554	-0.747191	134.872											2016-01-05	17:10:00	2.033	-0.869		2019-02-26 13:00:00	-0.117407
2017-03-05	17:10:00	2.08	-1.22	-1.08018			2018-05-01	22:38:00	1.895	-0.585	-0.753656	128.83											2016-01-05	17:15:00	2.004	-0.898		2019-02-26 14:00:00	-0.556964
2017-03-05	17:15:00	2.094	-1.206	-1.06378			2018-05-01	22:39:00	1.889	-0.591	-0.760125	128.617											2016-01-05	17:20:00	1.982	-0.92		2019-02-26 15:00:00	-0.894412
2017-03-05	17:20:00	2.118	-1.182	-1.04428			2018-05-01	22:40:00	1.907	-0.573	-0.766597	133.786											2016-01-05	17:25:00	1.962	-0.94		2019-02-26 16:00:00	-1.06999
2017-03-05	17:25:00	2.136	-1.164	-1.02156			2018-05-01	22:41:00	1.906	-0.574	-0.773071	134.681											2016-01-05	17:30:00	1.942	-0.96		2019-02-26 17:00:00	-1.05118
2017-03-05	17:30:00	2.16	-1.14	-0.995492			2018-05-01	22:42:00	1.902	-0.578	-0.779549	134.87											2016-01-05	17:35:00	1.916	-0.986		2019-02-26 18:00:00	-0.697387
2017-03-05	17:35:00	2.189	-1.111	-0.96597			2018-05-01	22:43:00	1.873	-0.607	-0.786031	129.494											2016-01-05	17:40:00	1.901	-1.001		2019-02-26 19:00:00	-0.0061545
2017-03-05	17:40:00	2.227	-1.073	-0.932916			2018-05-01	22:44:00	1.865	-0.615	-0.792516	128.864											2016-01-05	17:45:00	1.874	-1.028		2019-02-26 20:00:00	0.671768
2017-03-05	17:45:00	2.258	-1.042	-0.896275			2018-05-01	22:45:00	1.886	-0.594	-0.799004	134.513											2016-01-05	17:50:00	1.854	-1.048		2019-02-26 21:00:00	1.04337
2017-03-05	17:50:00	2.301	-0.999	-0.856021			2018-05-01	22:46:00	1.882	-0.598	-0.805496	134.698											2016-01-05	17:55:00	1.826	-1.076		2019-02-26 22:00:00	1.11122
2017-03-05	17:55:00	2.349	-0.951	-0.812157			2018-05-01	22:47:00	1.877	-0.603	-0.811992	134.659											2016-01-05	18:00:00	1.805	-1.097		2019-02-26 23:00:00	0.922529
2017-03-05	18:00:00	2.396	-0.904	-0.764719			2018-05-01	22:48:00	1.852	-0.628	-0.818491	130.333											2016-01-05	18:05:00	1.79	-1.112		2019-02-27	0.542647
2017-03-05	18:05:00	2.449	-0.851	-0.713774			2018-05-01	22:49:00	1.848	-0.632	-0.824993	130.537											2016-01-05	18:10:00	1.766	-1.136		2019-02-27 01:00:00	0.101244
2017-03-05	18:10:00	2.509	-0.791	-0.659425			2018-05-01	22:50:00	1.862	-0.618	-0.831499	134.547											2016-01-05	18:15:00	1.741	-1.161		2019-02-27 02:00:00	-0.35308
2017-03-05	18:15:00	2.571	-0.729	-0.60181			2018-05-01	22:51:00	1.861	-0.619	-0.838008	135.381											2016-01-05	18:20:00	1.725	-1.177		2019-02-27 03:00:00	-0.781617
2017-03-05	18:20:00	2.638	-0.662	-0.541099			2018-05-01	22:52:00	1.857	-0.623	-0.84452	135.557											2016-01-05	18:25:00	1.706	-1.196		2019-02-27 04:00:00	-1.08704
2017-03-05	18:25:00	2.712	-0.588	-0.477498			2018-05-01	22:53:00	1.831	-0.649	-0.851035	131.13											2016-01-05	18:30:00	1.688	-1.214		2019-02-27 05:00:00	-1.24344
2017-03-05	18:30:00	2.785	-0.515	-0.411243			2018-05-01	22:54:00	1.829	-0.651	-0.857554	131.729											2016-01-05	18:35:00	1.668	-1.234		2019-02-27 06:00:00	-1.17844
2017-03-05	18:35:00	2.868	-0.432	-0.342601			2018-05-01	22:55:00	1.842	-0.638	-0.864075	135.435											2016-01-05	18:40:00	1.648	-1.254		2019-02-27 07:00:00	-0.737473
2017-03-05	18:40:00	2.962	-0.338	-0.271868			2018-05-01	22:56:00	1.841	-0.639	-0.870599	136.244											2016-01-05	18:45:00	1.634	-1.268		2019-02-27 08:00:00	-0.0352257
2017-03-05	18:45:00	3.05	-0.25	-0.199362			2018-05-01	22:57:00	1.836	-0.644	-0.877125	136.2											2016-01-05	18:50:00	1.627	-1.275		2019-02-27 09:00:00	0.57987
2017-03-05	18:50:00	3.15	-0.15	-0.125426			2018-05-01	22:58:00	1.815	-0.665	-0.883654	132.88											2016-01-05	18:55:00	1.615	-1.287		2019-02-27 10:00:00	0.921034
2017-03-05	18:55:00	3.254	-0.046	-0.0504169			2018-05-01	22:59:00	1.81	-0.67	-0.890184	132.863											2016-01-05	19:00:00	1.596	-1.306		2019-02-27 11:00:00	0.961159
2017-03-05	19:00:00	3.37	0.07	0.0252921			2018-05-01	23:00:00	1.825	-0.655	-0.896716	136.903											2016-01-05	19:05:00	1.593	-1.309		2019-02-27 12:00:00	0.720733
2017-03-05	19:05:00	3.477	0.177	0.10132			2018-05-01	23:01:00	1.821	-0.659	-0.90325	137.064											2016-01-05	19:10:00	1.573	-1.329		2019-02-27 13:00:00	0.319357
2017-03-05	19:10:00	3.588	0.288	0.17728			2018-05-01	23:02:00	1.818	-0.662	-0.909784	137.43											2016-01-05	19:15:00	1.572	-1.33		2019-02-27 14:00:00	-0.132933
2017-03-05	19:15:00	3.691	0.391	0.252787			2018-05-01	23:03:00	1.795	-0.685	-0.91632	133.769											2016-01-05	19:20:00	1.559	-1.343		2019-02-27 15:00:00	-0.574496
2017-03-05	19:20:00	3.793	0.493	0.32746			2018-05-01	23:04:00	1.789	-0.691	-0.922855	133.554											2016-01-05	19:25:00	1.56	-1.342		2019-02-27 16:00:00	-0.896242
2017-03-05	19:25:00	3.881	0.581	0.400926			2018-05-01	23:05:00	1.805	-0.675	-0.929391	137.687											2016-01-05	19:30:00	1.553	-1.349		2019-02-27 17:00:00	-1.05476
2017-03-05	19:30:00	3.974	0.674	0.472827			2018-05-01	23:06:00	1.8	-0.68	-0.935925	137.636											2016-01-05	19:35:00	1.553	-1.349		2019-02-27 18:00:00	-1.05002
2017-03-05	19:35:00	4.059	0.759	0.542822			2018-05-01	23:07:00	1.797	-0.683	-0.942459	137.988											2016-01-05	19:40:00	1.551	-1.351		2019-02-27 19:00:00	-0.750181
2017-03-05	19:40:00	4.126	0.826	0.610593			2018-05-01	23:08:00	1.777	-0.703	-0.948992	134.992											2016-01-05	19:45:00	1.558	-1.344		2019-02-27 20:00:00	-0.143676
2017-03-05	19:45:00	4.19	0.89	0.675846			2018-05-01	23:09:00	1.774	-0.706	-0.955522	135.343											2016-01-05	19:50:00	1.555	-1.347		2019-02-27 21:00:00	0.476078
2017-03-05	19:50:00	4.244	0.944	0.738313			2018-05-01	23:10:00	1.784	-0.696	-0.96205	138.226											2016-01-05	19:55:00	1.567	-1.335		2019-02-27 22:00:00	0.870705
2017-03-05	19:55:00	4.292	0.992	0.79776			2018-05-01	23:11:00	1.783	-0.697	-0.968575	138.963											2016-01-05	20:00:00	1.578	-1.324		2019-02-27 23:00:00	1.00073
2017-03-05	20:00:00	4.33	1.03	0.853982			2018-05-01	23:12:00	1.782	-0.698	-0.975095	139.698											2016-01-05	20:05:00	1.574	-1.328		2019-02-28	0.854727
2017-03-05	20:05:00	4.366	1.066	0.90681			2018-05-01	23:13:00	1.759	-0.721	-0.981612	136.146											2016-01-05	20:10:00	1.596	-1.306		2019-02-28 01:00:00	0.50519
2017-03-05	20:10:00	4.402	1.102	0.956106			2018-05-01	23:14:00	1.756	-0.724	-0.988123	136.481											2016-01-05	20:15:00	1.606	-1.296		2019-02-28 02:00:00	0.0818762
2017-03-05	20:15:00	4.422	1.122	1.00177			2018-05-01	23:15:00	1.767	-0.713	-0.994629	139.499											2016-01-05	20:20:00	1.63	-1.272		2019-02-28 03:00:00	-0.374992
2017-03-05	20:20:00	4.449	1.149	1.04373			2018-05-01	23:16:00	1.766	-0.714	-1.00113	140.214											2016-01-05	20:25:00	1.647	-1.255		2019-02-28 04:00:00	-0.794692
2017-03-05	20:25:00	4.47	1.17	1.08196			2018-05-01	23:17:00	1.764	-0.716	-1.00762	140.729											2016-01-05	20:30:00	1.675	-1.227		2019-02-28 05:00:00	-1.07941
2017-03-05	20:30:00	4.487	1.187	1.11644			2018-05-01	23:18:00	1.738	-0.742	-1.0141	136.671											2016-01-05	20:35:00	1.7	-1.202		2019-02-28 06:00:00	-1.2487
2017-03-05	20:35:00	4.502	1.202	1.14721			2018-05-01	23:19:00	1.736	-0.744	-1.02058	137.174											2016-01-05	20:40:00	1.729	-1.173		2019-02-28 07:00:00	-1.23508
2017-03-05	20:40:00	4.518	1.218	1.17431			2018-05-01	23:20:00	1.753	-0.727	-1.02704	141.271											2016-01-05	20:45:00	1.756	-1.146		2019-02-28 08:00:00	-0.855236
2017-03-05	20:45:00	4.53	1.23	1.19782			2018-05-01	23:21:00	1.747	-0.733	-1.0335	140.995											2016-01-05	20:50:00	1.794	-1.108		2019-02-28 09:00:00	-0.193383
2017-03-05	20:50:00	4.538	1.238	1.21783			2018-05-01	23:22:00	1.742	-0.738	-1.03994	140.913											2016-01-05	20:55:00	1.834	-1.068		2019-02-28 10:00:00	0.436774
2017-03-05	20:55:00	4.551	1.251	1.23446			2018-05-01	23:23:00	1.719	-0.761	-1.04637	137.499											2016-01-05	21:00:00	1.872	-1.03		2019-02-28 11:00:00	0.833899
2017-03-05	21:00:00	4.566	1.266	1.24783			2018-05-01	23:24:00	1.715	-0.765	-1.05278	137.619											2016-01-05	21:05:00	1.926	-0.976		2019-02-28 12:00:00	0.915108
2017-03-05	21:05:00	4.569	1.269	1.25808			2018-05-01	23:25:00	1.732	-0.748	-1.05918	141.602											2016-01-05	21:10:00	1.977	-0.925		2019-02-28 13:00:00	0.692928
2017-03-05	21:10:00	4.575	1.275	1.26536			2018-05-01	23:26:00	1.728	-0.752	-1.06557	141.698											2016-01-05	21:15:00	2.014	-0.888		2019-02-28 14:00:00	0.302905
2017-03-05	21:15:00	4.572	1.272	1.2698			2018-05-01	23:27:00	1.724	-0.756	-1.07194	141.79											2016-01-05	21:20:00	2.082	-0.82		2019-02-28 15:00:00	-0.151168
2017-03-05	21:20:00	4.572	1.272	1.27156			2018-05-01	23:28:00	1.695	-0.785	-1.07829	137.361											2016-01-05	21:25:00	2.134	-0.768		2019-02-28 16:00:00	-0.591152
2017-03-05	21:25:00	4.566	1.266	1.27078			2018-05-01	23:29:00	1.69	-0.79	-1.08462	137.293											2016-01-05	21:30:00	2.189	-0.713		2019-02-28 17:00:00	-0.892209
2017-03-05	21:30:00	4.551	1.251	1.2676			2018-05-01	23:30:00	1.709	-0.771	-1.09093	141.495											2016-01-05	21:35:00	2.254	-0.648		2019-02-28 18:00:00	-1.04295
2017-03-05	21:35:00	4.548	1.248	1.26216			2018-05-01	23:31:00	1.705	-0.775	-1.09721	141.576											2016-01-05	21:40:00	2.319	-0.583		2019-02-28 19:00:00	-1.06429
2017-03-05	21:40:00	4.532	1.232	1.25457			2018-05-01	23:32:00	1.699	-0.781	-1.10348	141.29											2016-01-05	21:45:00	2.369	-0.533		2019-02-28 20:00:00	-0.811103
2017-03-05	21:45:00	4.513	1.213	1.24495			2018-05-01	23:33:00	1.679	-0.801	-1.10972	138.542											2016-01-05	21:50:00	2.437	-0.465		2019-02-28 21:00:00	-0.251382
2017-03-05	21:50:00	4.492	1.192	1.2334			2018-05-01	23:34:00	1.679	-0.801	-1.11593	139.318											2016-01-05	21:55:00	2.501	-0.401		2019-02-28 22:00:00	0.362677
2017-03-05	21:55:00	4.469	1.169	1.22001			2018-05-01	23:35:00	1.688	-0.792	-1.12212	141.682											2016-01-05	22:00:00	2.558	-0.344		2019-02-28 23:00:00	0.80414
2017-03-05	22:00:00	4.45	1.15	1.20486			2018-05-01	23:36:00	1.685	-0.795	-1.12828	141.922											2016-01-05	22:05:00	2.625	-0.277		2019-03-01	0.972903
2017-03-05	22:05:00	4.429	1.129	1.18801			2018-05-01	23:37:00	1.682	-0.798	-1.13441	142.156											2016-01-05	22:10:00	2.68	-0.222		2019-03-01 01:00:00	0.827255
2017-03-05	22:10:00	4.411	1.111	1.16952			2018-05-01	23:38:00	1.66	-0.82	-1.1405	139.086											2016-01-05	22:15:00	2.744	-0.158		2019-03-01 02:00:00	0.478088
2017-03-05	22:15:00	4.379	1.079	1.14942			2018-05-01	23:39:00	1.655	-0.825	-1.14657	138.978											2016-01-05	22:20:00	2.812	-0.09		2019-03-01 03:00:00	0.0575113
2017-03-05	22:20:00	4.358	1.058	1.12777			2018-05-01	23:40:00	1.674	-0.806	-1.1526	143.002											2016-01-05	22:25:00	2.872	-0.03		2019-03-01 04:00:00	-0.397631
2017-03-05	22:25:00	4.334	1.034	1.10457			2018-05-01	23:41:00	1.671	-0.809	-1.15859	143.213											2016-01-05	22:30:00	2.927	0.025		2019-03-01 05:00:00	-0.792723
2017-03-05	22:30:00	4.299	0.999	1.07986			2018-05-01	23:42:00	1.665	-0.815	-1.16454	142.889											2016-01-05	22:35:00	2.995	0.093		2019-03-01 06:00:00	-1.0537
2017-03-05	22:35:00	4.275	0.975	1.05366			2018-05-01	23:43:00	1.643	-0.837	-1.17046	139.84											2016-01-05	22:40:00	3.045	0.143		2019-03-01 07:00:00	-1.24323
2017-03-05	22:40:00	4.242	0.942	1.02599			2018-05-01	23:44:00	1.639	-0.841	-1.17633	139.873											2016-01-05	22:45:00	3.104	0.202		2019-03-01 08:00:00	-1.27032
2017-03-05	22:45:00	4.208	0.908	0.996854			2018-05-01	23:45:00	1.651	-0.829	-1.18216	142.601											2016-01-05	22:50:00	3.161	0.259		2019-03-01 09:00:00	-0.910514
2017-03-05	22:50:00	4.179	0.879	0.966288			2018-05-01	23:46:00	1.647	-0.833	-1.18795	142.611											2016-01-05	22:55:00	3.207	0.305		2019-03-01 10:00:00	-0.236395
2017-03-05	22:55:00	4.141	0.841	0.934314			2018-05-01	23:47:00	1.647	-0.833	-1.19369	143.3											2016-01-05	23:00:00	3.259	0.357		2019-03-01 11:00:00	0.433971
2017-03-05	23:00:00	4.102	0.802	0.900965			2018-05-01	23:48:00	1.618	-0.862	-1.19938	139.139											2016-01-05	23:05:00	3.309	0.407		2019-03-01 12:00:00	0.861187
2017-03-05	23:05:00	4.066	0.766	0.866279			2018-05-01	23:49:00	1.615	-0.865	-1.20502	139.308											2016-01-05	23:10:00	3.338	0.436		2019-03-01 13:00:00	0.930131
2017-03-05	23:10:00	4.029	0.729	0.830305			2018-05-01	23:50:00	1.634	-0.846	-1.2106	143.098											2016-01-05	23:15:00	3.381	0.479		2019-03-01 14:00:00	0.681995
2017-03-05	23:15:00	3.989	0.689	0.7931			2018-05-01	23:51:00	1.629	-0.851	-1.21614	142.907											2016-01-05	23:20:00	3.417	0.515		2019-03-01 15:00:00	0.277193
2017-03-05	23:20:00	3.951	0.651	0.754732			2018-05-01	23:52:00	1.62	-0.86	-1.22161	142.048											2016-01-05	23:25:00	3.448	0.546		2019-03-01 16:00:00	-0.186882
2017-03-05	23:25:00	3.912	0.612	0.715278			2018-05-01	23:53:00	1.599	-0.881	-1.22703	139.277											2016-01-05	23:30:00	3.474	0.572		2019-03-01 17:00:00	-0.616729
2017-03-05	23:30:00	3.868	0.568	0.674825			2018-05-01	23:54:00	1.596	-0.884	-1.23239	139.411											2016-01-05	23:35:00	3.502	0.6		2019-03-01 18:00:00	-0.889794
2017-03-05	23:35:00	3.827	0.527	0.633472			2018-05-01	23:55:00	1.61	-0.87	-1.23769	142.263											2016-01-05	23:40:00	3.534	0.632		2019-03-01 19:00:00	-1.03747
2017-03-05	23:40:00	3.79	0.49	0.591323			2018-05-01	23:56:00	1.606	-0.874	-1.24292	142.21											2016-01-05	23:45:00	3.556	0.654		2019-03-01 20:00:00	-1.08252
2017-03-05	23:45:00	3.749	0.449	0.548493			2018-05-01	23:57:00	1.6	-0.88	-1.24808	141.828											2016-01-05	23:50:00	3.568	0.666		2019-03-01 21:00:00	-0.843339
2017-03-05	23:50:00	3.713	0.413	0.505103			2018-05-01	23:58:00	1.584	-0.896	-1.25318	139.864											2016-01-05	23:55:00	3.591	0.689		2019-03-01 22:00:00	-0.271725
2017-03-05	23:55:00	3.674	0.374	0.461277			2018-05-01	23:59:00	1.58	-0.9	-1.25821	139.801											2016-01-06	00:00:00	3.603	0.701		2019-03-01 23:00:00	0.380733
2017-03-06	00:00:00	3.632	0.332	0.417145			2018-05-02	00:00:00	1.593	-0.887	-1.26316	142.408											2016-01-06	00:05:00	3.618	0.716		2019-03-02	0.855886
2017-03-06	00:05:00	3.584	0.284	0.372837			2018-05-02	00:01:00	1.584	-0.896	-1.26804	141.522											2016-01-06	00:10:00	3.625	0.723		2019-03-02 01:00:00	1.00686
2017-03-06	00:10:00	3.553	0.253	0.328483			2018-05-02	00:02:00	1.585	-0.895	-1.27284	142.216											2016-01-06	00:15:00	3.641	0.739		2019-03-02 02:00:00	0.816791
2017-03-06	00:15:00	3.507	0.207	0.284211			2018-05-02	00:03:00	1.561	-0.919	-1.27756	139.016											2016-01-06	00:20:00	3.65	0.748		2019-03-02 03:00:00	0.443626
2017-03-06	00:20:00	3.476	0.176	0.240146			2018-05-02	00:04:00	1.559	-0.921	-1.2822	139.218											2016-01-06	00:25:00	3.658	0.756		2019-03-02 04:00:00	0.0152216
2017-03-06	00:25:00	3.437	0.137	0.196407			2018-05-02	00:05:00	1.575	-0.905	-1.28675	142.183											2016-01-06	00:30:00	3.662	0.76		2019-03-02 05:00:00	-0.432792
2017-03-06	00:30:00	3.402	0.102	0.153104			2018-05-02	00:06:00	1.571	-0.909	-1.29122	142.048											2016-01-06	00:35:00	3.67	0.768		2019-03-02 06:00:00	-0.792135
2017-03-06	00:35:00	3.366	0.066	0.110341			2018-05-02	00:07:00	1.565	-0.915	-1.2956	141.596											2016-01-06	00:40:00	3.677	0.775		2019-03-02 07:00:00	-1.03357
2017-03-06	00:40:00	3.325	0.025	0.0682091			2018-05-02	00:08:00	1.542	-0.938	-1.29989	138.581											2016-01-06	00:45:00	3.676	0.774		2019-03-02 08:00:00	-1.24636
2017-03-06	00:45:00	3.289	-0.011	0.0267908			2018-05-02	00:09:00	1.534	-0.946	-1.30408	137.852											2016-01-06	00:50:00	3.679	0.777		2019-03-02 09:00:00	-1.27918
2017-03-06	00:50:00	3.248	-0.052	-0.0138443			2018-05-02	00:10:00	1.557	-0.923	-1.30818	141.732											2016-01-06	00:55:00	3.684	0.782		2019-03-02 10:00:00	-0.870042
2017-03-06	00:55:00	3.21	-0.09	-0.0536385			2018-05-02	00:11:00	1.554	-0.926	-1.31218	141.705											2016-01-06	01:00:00	3.684	0.782		2019-03-02 11:00:00	-0.128624
2017-03-06	01:00:00	3.174	-0.126	-0.0925468			2018-05-02	00:12:00	1.545	-0.935	-1.31609	140.758											2016-01-06	01:05:00	3.678	0.776		2019-03-02 12:00:00	0.577465
2017-03-06	01:05:00	3.13	-0.17	-0.130536			2018-05-02	00:13:00	1.528	-0.952	-1.31988	138.643											2016-01-06	01:10:00	3.673	0.771		2019-03-02 13:00:00	0.977758
2017-03-06	01:10:00	3.094	-0.206	-0.167586			2018-05-02	00:14:00	1.525	-0.955	-1.32358	138.594											2016-01-06	01:15:00	3.669	0.767		2019-03-02 14:00:00	0.975163
2017-03-06	01:15:00	3.064	-0.236	-0.203688			2018-05-02	00:15:00	1.531	-0.949	-1.32716	139.848											2016-01-06	01:20:00	3.657	0.755		2019-03-02 15:00:00	0.668111
2017-03-06	01:20:00	3.025	-0.275	-0.238842			2018-05-02	00:16:00	1.531	-0.949	-1.33064	140.215											2016-01-06	01:25:00	3.65	0.748		2019-03-02 16:00:00	0.232992
2017-03-06	01:25:00	2.993	-0.307	-0.273061			2018-05-02	00:17:00	1.53	-0.95	-1.334	140.421											2016-01-06	01:30:00	3.635	0.733		2019-03-02 17:00:00	-0.242404
2017-03-06	01:30:00	2.955	-0.345	-0.306365			2018-05-02	00:18:00	1.515	-0.965	-1.33725	138.575											2016-01-06	01:35:00	3.614	0.712		2019-03-02 18:00:00	-0.65124
2017-03-06	01:35:00	2.925	-0.375	-0.338779			2018-05-02	00:19:00	1.512	-0.968	-1.34038	138.469											2016-01-06	01:40:00	3.587	0.685		2019-03-02 19:00:00	-0.894624
2017-03-06	01:40:00	2.885	-0.415	-0.370339			2018-05-02	00:20:00	1.522	-0.958	-1.34339	140.228											2016-01-06	01:45:00	3.574	0.672		2019-03-02 20:00:00	-1.04745
2017-03-06	01:45:00	2.859	-0.441	-0.401082			2018-05-02	00:21:00	1.52	-0.96	-1.34627	140.237											2016-01-06	01:50:00	3.553	0.651		2019-03-02 21:00:00	-1.09796
2017-03-06	01:50:00	2.832	-0.468	-0.431049			2018-05-02	00:22:00	1.517	-0.963	-1.34904	140.087											2016-01-06	01:55:00	3.527	0.625		2019-03-02 22:00:00	-0.811337
2017-03-06	01:55:00	2.802	-0.498	-0.460283			2018-05-02	00:23:00	1.503	-0.977	-1.35167	138.349											2016-01-06	02:00:00	3.495	0.593		2019-03-02 23:00:00	-0.162138
2017-03-06	02:00:00	2.764	-0.536	-0.488828			2018-05-02	00:24:00	1.502	-0.978	-1.35418	138.464											2016-01-06	02:05:00	3.453	0.551		2019-03-03	0.540214
2017-03-06	02:05:00	2.737	-0.563	-0.516728			2018-05-02	00:25:00	1.51	-0.97	-1.35655	139.851											2016-01-06	02:10:00	3.426	0.524		2019-03-03 01:00:00	0.995413
2017-03-06	02:10:00	2.705	-0.595	-0.544024			2018-05-02	00:26:00	1.508	-0.972	-1.35879	139.794											2016-01-06	02:15:00	3.394	0.492		2019-03-03 02:00:00	1.06265
2017-03-06	02:15:00	2.684	-0.616	-0.570757			2018-05-02	00:27:00	1.505	-0.975	-1.3609	139.579											2016-01-06	02:20:00	3.36	0.458		2019-03-03 03:00:00	0.792261
2017-03-06	02:20:00	2.663	-0.637	-0.596961			2018-05-02	00:28:00	1.493	-0.987	-1.36286	138.081											2016-01-06	02:25:00	3.314	0.412		2019-03-03 04:00:00	0.381961
2017-03-06	02:25:00	2.633	-0.667	-0.622671			2018-05-02	00:29:00	1.491	-0.989	-1.36469	137.986											2016-01-06	02:30:00	3.287	0.385		2019-03-03 05:00:00	-0.0594589
2017-03-06	02:30:00	2.607	-0.693	-0.647914			2018-05-02	00:30:00	1.499	-0.981	-1.36636	139.283											2016-01-06	02:35:00	3.246	0.344		2019-03-03 06:00:00	-0.490881
2017-03-06	02:35:00	2.584	-0.716	-0.672717			2018-05-02	00:31:00	1.494	-0.986	-1.3679	138.732											2016-01-06	02:40:00	3.203	0.301		2019-03-03 07:00:00	-0.808016
2017-03-06	02:40:00	2.548	-0.752	-0.697099			2018-05-02	00:32:00	1.495	-0.985	-1.36928	139.013											2016-01-06	02:45:00	3.171	0.269		2019-03-03 08:00:00	-1.04054
2017-03-06	02:45:00	2.52	-0.78	-0.721077			2018-05-02	00:33:00	1.487	-0.993	-1.37051	138.017											2016-01-06	02:50:00	3.13	0.228		2019-03-03 09:00:00	-1.26425
2017-03-06	02:50:00	2.497	-0.803	-0.744665			2018-05-02	00:34:00	1.482	-0.998	-1.37159	137.434											2016-01-06	02:55:00	3.084	0.182		2019-03-03 10:00:00	-1.23488
2017-03-06	02:55:00	2.472	-0.828	-0.767872			2018-05-02	00:35:00	1.49	-0.99	-1.37252	138.638											2016-01-06	03:00:00	3.042	0.14		2019-03-03 11:00:00	-0.696451
2017-03-06	03:00:00	2.443	-0.857	-0.790705			2018-05-02	00:36:00	1.489	-0.991	-1.37328	138.575											2016-01-06	03:05:00	3.002	0.1		2019-03-03 12:00:00	0.133549
2017-03-06	03:05:00	2.418	-0.882	-0.813169			2018-05-02	00:37:00	1.489	-0.991	-1.37389	138.637											2016-01-06	03:10:00	2.96	0.058		2019-03-03 13:00:00	0.823625
2017-03-06	03:10:00	2.39	-0.91	-0.835266			2018-05-02	00:38:00	1.471	-1.009	-1.37433	136.207											2016-01-06	03:15:00	2.917	0.015		2019-03-03 14:00:00	1.12391
2017-03-06	03:15:00	2.37	-0.93	-0.856999			2018-05-02	00:39:00	1.47	-1.01	-1.37461	136.1											2016-01-06	03:20:00	2.889	-0.013		2019-03-03 15:00:00	1.00694
2017-03-06	03:20:00	2.345	-0.955	-0.878366			2018-05-02	00:40:00	1.478	-1.002	-1.37472	137.198											2016-01-06	03:25:00	2.841	-0.061		2019-03-03 16:00:00	0.626819
2017-03-06	03:25:00	2.32	-0.98	-0.899368			2018-05-02	00:41:00	1.478	-1.002	-1.37467	137.192											2016-01-06	03:30:00	2.794	-0.108		2019-03-03 17:00:00	0.156839
2017-03-06	03:30:00	2.304	-0.996	-0.920002			2018-05-02	00:42:00	1.475	-1.005	-1.37444	136.76											2016-01-06	03:35:00	2.759	-0.143		2019-03-03 18:00:00	-0.321043
2017-03-06	03:35:00	2.28	-1.02	-0.940267			2018-05-02	00:43:00	1.464	-1.016	-1.37404	135.24											2016-01-06	03:40:00	2.716	-0.186		2019-03-03 19:00:00	-0.695701
2017-03-06	03:40:00	2.265	-1.035	-0.96016			2018-05-02	00:44:00	1.464	-1.016	-1.37347	135.184											2016-01-06	03:45:00	2.674	-0.228		2019-03-03 20:00:00	-0.915428
2017-03-06	03:45:00	2.239	-1.061	-0.979676			2018-05-02	00:45:00	1.468	-1.012	-1.37271	135.644											2016-01-06	03:50:00	2.631	-0.271		2019-03-03 21:00:00	-1.07529
2017-03-06	03:50:00	2.212	-1.088	-0.998809			2018-05-02	00:46:00	1.467	-1.013	-1.37178	135.418											2016-01-06	03:55:00	2.589	-0.313		2019-03-03 22:00:00	-1.08295
2017-03-06	03:55:00	2.2	-1.1	-1.01755			2018-05-02	00:47:00	1.465	-1.015	-1.37067	135.041											2016-01-06	04:00:00	2.553	-0.349		2019-03-03 23:00:00	-0.670048
2017-03-06	04:00:00	2.181	-1.119	-1.03589			2018-05-02	00:48:00	1.457	-1.023	-1.36938	133.859											2016-01-06	04:05:00	2.521	-0.381		2019-03-04	0.0918278
2017-03-06	04:05:00	2.161	-1.139	-1.05382			2018-05-02	00:49:00	1.458	-1.022	-1.3679	133.845											2016-01-06	04:10:00	2.478	-0.424		2019-03-04 01:00:00	0.800429
2017-03-06	04:10:00	2.143	-1.157	-1.0713			2018-05-02	00:50:00	1.459	-1.021	-1.36623	133.813											2016-01-06	04:15:00	2.448	-0.454		2019-03-04 02:00:00	1.15769
2017-03-06	04:15:00	2.121	-1.179	-1.08833			2018-05-02	00:51:00	1.459	-1.021	-1.36437	133.631											2016-01-06	04:20:00	2.413	-0.489		2019-03-04 03:00:00	1.09336
2017-03-06	04:20:00	2.105	-1.195	-1.10485			2018-05-02	00:52:00	1.457	-1.023	-1.36233	133.17											2016-01-06	04:25:00	2.392	-0.51		2019-03-04 04:00:00	0.732251
2017-03-06	04:25:00	2.092	-1.208	-1.12083			2018-05-02	00:53:00	1.459	-1.021	-1.36009	133.212											2016-01-06	04:30:00	2.351	-0.551		2019-03-04 05:00:00	0.281228
2017-03-06	04:30:00	2.07	-1.23	-1.13622			2018-05-02	00:54:00	1.46	-1.02	-1.35766	133.104											2016-01-06	04:35:00	2.322	-0.58		2019-03-04 06:00:00	-0.170899
2017-03-06	04:35:00	2.059	-1.241	-1.15095			2018-05-02	00:55:00	1.457	-1.023	-1.35504	132.457											2016-01-06	04:40:00	2.284	-0.618		2019-03-04 07:00:00	-0.57323
2017-03-06	04:40:00	2.041	-1.259	-1.16495			2018-05-02	00:56:00	1.458	-1.022	-1.35222	132.311											2016-01-06	04:45:00	2.256	-0.646		2019-03-04 08:00:00	-0.852342
2017-03-06	04:45:00	2.028	-1.272	-1.17813			2018-05-02	00:57:00	1.458	-1.022	-1.3492	132.015											2016-01-06	04:50:00	2.228	-0.674		2019-03-04 09:00:00	-1.08725
2017-03-06	04:50:00	2.014	-1.286	-1.1904			2018-05-02	00:58:00	1.457	-1.023	-1.34598	131.572											2016-01-06	04:55:00	2.197	-0.705		2019-03-04 10:00:00	-1.27989
2017-03-06	04:55:00	1.997	-1.303	-1.20163			2018-05-02	00:59:00	1.464	-1.016	-1.34256	132.142											2016-01-06	05:00:00	2.169	-0.733		2019-03-04 11:00:00	-1.09582
2017-03-06	05:00:00	1.992	-1.308	-1.2117			2018-05-02	01:00:00	1.461	-1.019	-1.33894	131.397											2016-01-06	05:05:00	2.14	-0.762		2019-03-04 12:00:00	-0.374962
2017-03-06	05:05:00	1.976	-1.324	-1.22049			2018-05-02	01:01:00	1.46	-1.02	-1.33511	130.893											2016-01-06	05:10:00	2.11	-0.792		2019-03-04 13:00:00	0.504399
2017-03-06	05:10:00	1.959	-1.341	-1.22783			2018-05-02	01:02:00	1.458	-1.022	-1.33108	130.243											2016-01-06	05:15:00	2.086	-0.816		2019-03-04 14:00:00	1.09359
2017-03-06	05:15:00	1.951	-1.349	-1.23356			2018-05-02	01:03:00	1.471	-1.009	-1.32684	131.501											2016-01-06	05:20:00	2.054	-0.848		2019-03-04 15:00:00	1.2364
2017-03-06	05:20:00	1.952	-1.348	-1.23753			2018-05-02	01:04:00	1.472	-1.008	-1.3224	131.191											2016-01-06	05:25:00	2.034	-0.868		2019-03-04 16:00:00	0.991338
2017-03-06	05:25:00	1.942	-1.358	-1.23955			2018-05-02	01:05:00	1.466	-1.014	-1.31775	129.956											2016-01-06	05:30:00	2.007	-0.895		2019-03-04 17:00:00	0.539254
2017-03-06	05:30:00	1.949	-1.351	-1.23945			2018-05-02	01:06:00	1.463	-1.017	-1.31289	129.094											2016-01-06	05:35:00	1.976	-0.926		2019-03-04 18:00:00	0.040849
2017-03-06	05:35:00	1.94	-1.36	-1.23703			2018-05-02	01:07:00	1.468	-1.012	-1.30782	129.231											2016-01-06	05:40:00	1.959	-0.943		2019-03-04 19:00:00	-0.421217
2017-03-06	05:40:00	1.938	-1.362	-1.23213			2018-05-02	01:08:00	1.482	-0.998	-1.30254	130.515											2016-01-06	05:45:00	1.93	-0.972		2019-03-04 20:00:00	-0.754416
2017-03-06	05:45:00	1.947	-1.353	-1.22455			2018-05-02	01:09:00	1.486	-0.994	-1.29705	130.487											2016-01-06	05:50:00	1.91	-0.992		2019-03-04 21:00:00	-0.963173
2017-03-06	05:50:00	1.961	-1.339	-1.21413			2018-05-02	01:10:00	1.473	-1.007	-1.29134	128.236											2016-01-06	05:55:00	1.888	-1.014		2019-03-04 22:00:00	-1.11032
2017-03-06	05:55:00	1.968	-1.332	-1.20071			2018-05-02	01:11:00	1.474	-1.006	-1.28542	127.776											2016-01-06	06:00:00	1.856	-1.046		2019-03-04 23:00:00	-0.99787
2017-03-06	06:00:00	1.989	-1.311	-1.18413			2018-05-02	01:12:00	1.479	-1.001	-1.27929	127.801											2016-01-06	06:05:00	1.835	-1.067		2019-03-05	-0.396451
2017-03-06	06:05:00	2.004	-1.296	-1.16426			2018-05-02	01:13:00	1.498	-0.982	-1.27295	129.628											2016-01-06	06:10:00	1.812	-1.09		2019-03-05 01:00:00	0.452713
2017-03-06	06:10:00	2.027	-1.273	-1.14099			2018-05-02	01:14:00	1.504	-0.976	-1.26639	129.753											2016-01-06	06:15:00	1.798	-1.104		2019-03-05 02:00:00	1.08266
2017-03-06	06:15:00	2.05	-1.25	-1.11423			2018-05-02	01:15:00	1.489	-0.991	-1.25961	127.105											2016-01-06	06:20:00	1.767	-1.135		2019-03-05 03:00:00	1.27811
2017-03-06	06:20:00	2.079	-1.221	-1.0839			2018-05-02	01:16:00	1.491	-0.989	-1.25262	126.655											2016-01-06	06:25:00	1.745	-1.157		2019-03-05 04:00:00	1.07015
2017-03-06	06:25:00	2.112	-1.188	-1.04998			2018-05-02	01:17:00	1.495	-0.985	-1.24541	126.438											2016-01-06	06:30:00	1.719	-1.183		2019-03-05 05:00:00	0.625533
2017-03-06	06:30:00	2.159	-1.141	-1.01244			2018-05-02	01:18:00	1.525	-0.955	-1.23799	129.633											2016-01-06	06:35:00	1.704	-1.198		2019-03-05 06:00:00	0.137677
2017-03-06	06:35:00	2.203	-1.097	-0.971324			2018-05-02	01:19:00	1.531	-0.949	-1.23036	129.648											2016-01-06	06:40:00	1.681	-1.221		2019-03-05 07:00:00	-0.312167
2017-03-06	06:40:00	2.253	-1.047	-0.92667			2018-05-02	01:20:00	1.509	-0.971	-1.2225	125.901											2016-01-06	06:45:00	1.656	-1.246		2019-03-05 08:00:00	-0.674538
2017-03-06	06:45:00	2.309	-0.991	-0.878571			2018-05-02	01:21:00	1.513	-0.967	-1.21443	125.588											2016-01-06	06:50:00	1.637	-1.265		2019-03-05 09:00:00	-0.929339
2017-03-06	06:50:00	2.368	-0.932	-0.827148			2018-05-02	01:22:00	1.519	-0.961	-1.20615	125.51											2016-01-06	06:55:00	1.62	-1.282		2019-03-05 10:00:00	-1.16022
2017-03-06	06:55:00	2.434	-0.866	-0.772554			2018-05-02	01:23:00	1.554	-0.926	-1.19765	129.336											2016-01-06	07:00:00	1.598	-1.304		2019-03-05 11:00:00	-1.24499
2017-03-06	07:00:00	2.502	-0.798	-0.714975			2018-05-02	01:24:00	1.561	-0.919	-1.18893	129.372											2016-01-06	07:05:00	1.583	-1.319		2019-03-05 12:00:00	-0.823617
2017-03-06	07:05:00	2.58	-0.72	-0.654627			2018-05-02	01:25:00	1.538	-0.942	-1.18	125.265											2016-01-06	07:10:00	1.553	-1.349		2019-03-05 13:00:00	0.0658621
2017-03-06	07:10:00	2.654	-0.646	-0.591755			2018-05-02	01:26:00	1.544	-0.936	-1.17085	125.091											2016-01-06	07:15:00	1.546	-1.356		2019-03-05 14:00:00	0.898596
2017-03-06	07:15:00	2.737	-0.563	-0.526627			2018-05-02	01:27:00	1.549	-0.931	-1.1615	124.758											2016-01-06	07:20:00	1.53	-1.372		2019-03-05 15:00:00	1.30583
2017-03-06	07:20:00	2.812	-0.488	-0.459539			2018-05-02	01:28:00	1.588	-0.892	-1.15192	129.139											2016-01-06	07:25:00	1.512	-1.39		2019-03-05 16:00:00	1.26989
2017-03-06	07:25:00	2.897	-0.403	-0.390802			2018-05-02	01:29:00	1.598	-0.882	-1.14214	129.494											2016-01-06	07:30:00	1.495	-1.407		2019-03-05 17:00:00	0.905005
2017-03-06	07:30:00	2.99	-0.31	-0.320746			2018-05-02	01:30:00	1.568	-0.912	-1.13214	124.138											2016-01-06	07:35:00	1.482	-1.42		2019-03-05 18:00:00	0.390724
2017-03-06	07:35:00	3.081	-0.219	-0.249711			2018-05-02	01:31:00	1.574	-0.906	-1.12193	123.833											2016-01-06	07:40:00	1.473	-1.429		2019-03-05 19:00:00	-0.117108
2017-03-06	07:40:00	3.185	-0.115	-0.178045			2018-05-02	01:32:00	1.58	-0.9	-1.11151	123.501											2016-01-06	07:45:00	1.455	-1.447		2019-03-05 20:00:00	-0.541037
2017-03-06	07:45:00	3.287	-0.013	-0.106101			2018-05-02	01:33:00	1.63	-0.85	-1.10088	129.515											2016-01-06	07:50:00	1.443	-1.459		2019-03-05 21:00:00	-0.835539
2017-03-06	07:50:00	3.381	0.081	-0.0342293			2018-05-02	01:34:00	1.636	-0.844	-1.09004	129.151											2016-01-06	07:55:00	1.434	-1.468		2019-03-05 22:00:00	-1.03769
2017-03-06	07:55:00	3.478	0.178	0.0372232			2018-05-02	01:35:00	1.607	-0.873	-1.07899	123.596											2016-01-06	08:00:00	1.423	-1.479		2019-03-05 23:00:00	-1.11892
2017-03-06	08:00:00	3.575	0.275	0.107919			2018-05-02	01:36:00	1.614	-0.866	-1.06774	123.295											2016-01-06	08:05:00	1.418	-1.484		2019-03-06	-0.805416
2017-03-06	08:05:00	3.666	0.366	0.177535			2018-05-02	01:37:00	1.621	-0.859	-1.05628	122.966											2016-01-06	08:10:00	1.41	-1.492		2019-03-06 01:00:00	-0.00954476
2017-03-06	08:10:00	3.752	0.452	0.245761			2018-05-02	01:38:00	1.68	-0.8	-1.04462	130.577											2016-01-06	08:15:00	1.397	-1.505		2019-03-06 02:00:00	0.841376
2017-03-06	08:15:00	3.837	0.537	0.31231			2018-05-02	01:39:00	1.69	-0.79	-1.03275	130.728											2016-01-06	08:20:00	1.4	-1.502		2019-03-06 03:00:00	1.30695
2017-03-06	08:20:00	3.913	0.613	0.376915			2018-05-02	01:40:00	1.645	-0.835	-1.02069	122.238											2016-01-06	08:25:00	1.392	-1.51		2019-03-06 04:00:00	1.31813
2017-03-06	08:25:00	3.978	0.678	0.439336			2018-05-02	01:41:00	1.657	-0.823	-1.00842	122.53											2016-01-06	08:30:00	1.392	-1.51		2019-03-06 05:00:00	0.982574
2017-03-06	08:30:00	4.043	0.743	0.499359			2018-05-02	01:42:00	1.668	-0.812	-0.995959	122.655											2016-01-06	08:35:00	1.387	-1.515		2019-03-06 06:00:00	0.467885
2017-03-06	08:35:00	4.093	0.793	0.556796			2018-05-02	01:43:00	1.73	-0.75	-0.9833	131.107											2016-01-06	08:40:00	1.394	-1.508		2019-03-06 07:00:00	-0.0430277
2017-03-06	08:40:00	4.143	0.843	0.611491			2018-05-02	01:44:00	1.74	-0.74	-0.970445	131.141											2016-01-06	08:45:00	1.395	-1.507		2019-03-06 08:00:00	-0.468539
2017-03-06	08:45:00	4.177	0.877	0.663314			2018-05-02	01:45:00	1.699	-0.781	-0.957398	122.586											2016-01-06	08:50:00	1.394	-1.508		2019-03-06 09:00:00	-0.78749
2017-03-06	08:50:00	4.217	0.917	0.712167			2018-05-02	01:46:00	1.709	-0.771	-0.94416	122.459											2016-01-06	08:55:00	1.41	-1.492		2019-03-06 10:00:00	-1.02892
2017-03-06	08:55:00	4.25	0.95	0.757977			2018-05-02	01:47:00	1.719	-0.761	-0.930734	122.304											2016-01-06	09:00:00	1.416	-1.486		2019-03-06 11:00:00	-1.21582
2017-03-06	09:00:00	4.279	0.979	0.800701			2018-05-02	01:48:00	1.784	-0.696	-0.91712	131.77											2016-01-06	09:05:00	1.433	-1.469		2019-03-06 12:00:00	-1.10256
2017-03-06	09:05:00	4.312	1.012	0.840319			2018-05-02	01:49:00	1.798	-0.682	-0.903321	132.452											2016-01-06	09:10:00	1.454	-1.448		2019-03-06 13:00:00	-0.417022
2017-03-06	09:10:00	4.34	1.04	0.876835			2018-05-02	01:50:00	1.75	-0.73	-0.88934	121.827											2016-01-06	09:15:00	1.47	-1.432		2019-03-06 14:00:00	0.551038
2017-03-06	09:15:00	4.362	1.062	0.910274			2018-05-02	01:51:00	1.761	-0.719	-0.875178	121.722											2016-01-06	09:20:00	1.496	-1.406		2019-03-06 15:00:00	1.2246
2017-03-06	09:20:00	4.382	1.082	0.940679			2018-05-02	01:52:00	1.772	-0.708	-0.860838	121.587											2016-01-06	09:25:00	1.521	-1.381		2019-03-06 16:00:00	1.40781
2017-03-06	09:25:00	4.398	1.098	0.96811			2018-05-02	01:53:00	1.844	-0.636	-0.846323	133.07											2016-01-06	09:30:00	1.548	-1.354		2019-03-06 17:00:00	1.20462
2017-03-06	09:30:00	4.415	1.115	0.992637			2018-05-02	01:54:00	1.857	-0.623	-0.831633	133.489											2016-01-06	09:35:00	1.581	-1.321		2019-03-06 18:00:00	0.735813
2017-03-06	09:35:00	4.431	1.131	1.01434			2018-05-02	01:55:00	1.809	-0.671	-0.816774	121.725											2016-01-06	09:40:00	1.618	-1.284		2019-03-06 19:00:00	0.177669
2017-03-06	09:40:00	4.443	1.143	1.03332			2018-05-02	01:56:00	1.821	-0.659	-0.801745	121.661											2016-01-06	09:45:00	1.656	-1.246		2019-03-06 20:00:00	-0.309031
2017-03-06	09:45:00	4.46	1.16	1.04965			2018-05-02	01:57:00	1.833	-0.647	-0.786551	121.569											2016-01-06	09:50:00	1.703	-1.199		2019-03-06 21:00:00	-0.677559
2017-03-06	09:50:00	4.469	1.169	1.06344			2018-05-02	01:58:00	1.904	-0.576	-0.771194	133.888											2016-01-06	09:55:00	1.749	-1.153		2019-03-06 22:00:00	-0.940762
2017-03-06	09:55:00	4.479	1.179	1.07479			2018-05-02	01:59:00	1.917	-0.563	-0.755677	134.223											2016-01-06	10:00:00	1.799	-1.103		2019-03-06 23:00:00	-1.11547
2017-03-06	10:00:00	4.482	1.182	1.08377			2018-05-02	02:00:00	1.868	-0.612	-0.740002	120.915											2016-01-06	10:05:00	1.848	-1.054		2019-03-07	-1.05583
2017-03-06	10:05:00	4.484	1.184	1.09048			2018-05-02	02:01:00	1.879	-0.601	-0.724172	120.495											2016-01-06	10:10:00	1.911	-0.991		2019-03-07 01:00:00	-0.498457
2017-03-06	10:10:00	4.477	1.177	1.095			2018-05-02	02:02:00	1.891	-0.589	-0.708191	120.236											2016-01-06	10:15:00	1.955	-0.947		2019-03-07 02:00:00	0.426376
2017-03-06	10:15:00	4.468	1.168	1.09741			2018-05-02	02:03:00	1.969	-0.511	-0.692061	135.433											2016-01-06	10:20:00	2.025	-0.877		2019-03-07 03:00:00	1.17048
2017-03-06	10:20:00	4.456	1.156	1.09776			2018-05-02	02:04:00	1.982	-0.498	-0.675785	135.7											2016-01-06	10:25:00	2.085	-0.817		2019-03-07 04:00:00	1.42509
2017-03-06	10:25:00	4.443	1.143	1.09613			2018-05-02	02:05:00	1.929	-0.551	-0.659366	119.667											2016-01-06	10:30:00	2.15	-0.752		2019-03-07 05:00:00	1.26934
2017-03-06	10:30:00	4.433	1.133	1.09255			2018-05-02	02:06:00	1.941	-0.539	-0.642807	119.259											2016-01-06	10:35:00	2.203	-0.699		2019-03-07 06:00:00	0.830087
2017-03-06	10:35:00	4.419	1.119	1.08708			2018-05-02	02:07:00	1.955	-0.525	-0.626112	119.259											2016-01-06	10:40:00	2.272	-0.63		2019-03-07 07:00:00	0.261436
2017-03-06	10:40:00	4.401	1.101	1.07974			2018-05-02	02:08:00	2.038	-0.442	-0.609284	137.847											2016-01-06	10:45:00	2.327	-0.575		2019-03-07 08:00:00	-0.246515
2017-03-06	10:45:00	4.378	1.078	1.07058			2018-05-02	02:09:00	2.053	-0.427	-0.592326	138.718											2016-01-06	10:50:00	2.4	-0.502		2019-03-07 09:00:00	-0.625123
2017-03-06	10:50:00	4.364	1.064	1.0596			2018-05-02	02:10:00	1.995	-0.485	-0.575241	118.606											2016-01-06	10:55:00	2.469	-0.433		2019-03-07 10:00:00	-0.904337
2017-03-06	10:55:00	4.345	1.045	1.04683			2018-05-02	02:11:00	2.008	-0.472	-0.558033	118.227											2016-01-06	11:00:00	2.529	-0.373		2019-03-07 11:00:00	-1.12385
2017-03-06	11:00:00	4.326	1.026	1.03229			2018-05-02	02:12:00	2.022	-0.458	-0.540704	118.058											2016-01-06	11:05:00	2.59	-0.312		2019-03-07 12:00:00	-1.19878
2017-03-06	11:05:00	4.307	1.007	1.016			2018-05-02	02:13:00	2.116	-0.364	-0.523259	143.753											2016-01-06	11:10:00	2.65	-0.252		2019-03-07 13:00:00	-0.826222
2017-03-06	11:10:00	4.277	0.977	0.997974			2018-05-02	02:14:00	2.131	-0.349	-0.505701	144.9											2016-01-06	11:15:00	2.725	-0.177		2019-03-07 14:00:00	0.0706551
2017-03-06	11:15:00	4.254	0.954	0.978236			2018-05-02	02:15:00	2.068	-0.412	-0.488034	118.455											2016-01-06	11:20:00	2.782	-0.12		2019-03-07 15:00:00	0.986174
2017-03-06	11:20:00	4.226	0.926	0.956809			2018-05-02	02:16:00	2.084	-0.396	-0.47026	118.753											2016-01-06	11:25:00	2.843	-0.059		2019-03-07 16:00:00	1.42211
2017-03-06	11:25:00	4.196	0.896	0.933724			2018-05-02	02:17:00	2.1	-0.38	-0.452384	119.048											2016-01-06	11:30:00	2.901	-0.001		2019-03-07 17:00:00	1.38727
2017-03-06	11:30:00	4.163	0.863	0.909018			2018-05-02	02:18:00	2.2	-0.28	-0.434409	155.146											2016-01-06	11:35:00	2.968	0.066		2019-03-07 18:00:00	1.04218
2017-03-06	11:35:00	4.132	0.832	0.882735			2018-05-02	02:19:00	2.217	-0.263	-0.416339	158.304											2016-01-06	11:40:00	3.023	0.121		2019-03-07 19:00:00	0.48736
2017-03-06	11:40:00	4.097	0.797	0.854926			2018-05-02	02:20:00	2.15	-0.33	-0.398177	120.66											2016-01-06	11:45:00	3.073	0.171		2019-03-07 20:00:00	-0.0838099
2017-03-06	11:45:00	4.057	0.757	0.825652			2018-05-02	02:21:00	2.167	-0.313	-0.379927	121.382											2016-01-06	11:50:00	3.127	0.225		2019-03-07 21:00:00	-0.515711
2017-03-06	11:50:00	4.028	0.728	0.794984			2018-05-02	02:22:00	2.184	-0.296	-0.361593	122.16											2016-01-06	11:55:00	3.168	0.266		2019-03-07 22:00:00	-0.823023
2017-03-06	11:55:00	3.986	0.686	0.763			2018-05-02	02:23:00	2.29	-0.19	-0.343179	180.62											2016-01-06	12:00:00	3.21	0.308		2019-03-07 23:00:00	-1.05483
2017-03-06	12:00:00	3.948	0.648	0.729785			2018-05-02	02:24:00	2.309	-0.171	-0.324688	189.876											2016-01-06	12:05:00	3.248	0.346		2019-03-08	-1.15538
2017-03-06	12:05:00	3.911	0.611	0.695436			2018-05-02	02:25:00	2.234	-0.246	-0.306124	124.44											2016-01-06	12:10:00	3.273	0.371		2019-03-08 01:00:00	-0.893448
2017-03-06	12:10:00	3.87	0.57	0.660054			2018-05-02	02:26:00	2.249	-0.231	-0.28749	124.455											2016-01-06	12:15:00	3.31	0.408		2019-03-08 02:00:00	-0.116598
2017-03-06	12:15:00	3.836	0.536	0.623748			2018-05-02	02:27:00	2.271	-0.209	-0.268792	128.609											2016-01-06	12:20:00	3.343	0.441		2019-03-08 03:00:00	0.825637
2017-03-06	12:20:00	3.795	0.495	0.586629			2018-05-02	02:28:00	2.376	-0.104	-0.250032	240.416											2016-01-06	12:25:00	3.361	0.459		2019-03-08 04:00:00	1.38097
2017-03-06	12:25:00	3.75	0.45	0.548814			2018-05-02	02:29:00	2.395	-0.085	-0.231215	272.018											2016-01-06	12:30:00	3.39	0.488		2019-03-08 05:00:00	1.42922
2017-03-06	12:30:00	3.718	0.418	0.510423			2018-05-02	02:30:00	2.326	-0.154	-0.212344	137.886											2016-01-06	12:35:00	3.408	0.506		2019-03-08 06:00:00	1.14054
2017-03-06	12:35:00	3.672	0.372	0.471573			2018-05-02	02:31:00	2.342	-0.138	-0.193423	140.161											2016-01-06	12:40:00	3.433	0.531		2019-03-08 07:00:00	0.617241
2017-03-06	12:40:00	3.639	0.339	0.432383			2018-05-02	02:32:00	2.359	-0.121	-0.174456	144.178											2016-01-06	12:45:00	3.444	0.542		2019-03-08 08:00:00	0.0184436
2017-03-06	12:45:00	3.602	0.302	0.392969			2018-05-02	02:33:00	2.464	-0.016	-0.155447	971.542											2016-01-06	12:50:00	3.455	0.553		2019-03-08 09:00:00	-0.453242
2017-03-06	12:50:00	3.567	0.267	0.353442			2018-05-02	02:34:00	2.48	0	-0.136399	#DIV/0!											2016-01-06	12:55:00	3.474	0.572		2019-03-08 10:00:00	-0.771761
2017-03-06	12:55:00	3.524	0.224	0.313909			2018-05-02	02:35:00	2.413	-0.067	-0.117318	175.101											2016-01-06	13:00:00	3.487	0.585		2019-03-08 11:00:00	-1.01416
2017-03-06	13:00:00	3.492	0.192	0.274471			2018-05-02	02:36:00	2.429	-0.051	-0.0982057	192.56											2016-01-06	13:05:00	3.499	0.597		2019-03-08 12:00:00	-1.17857
2017-03-06	13:05:00	3.457	0.157	0.23522			2018-05-02	02:37:00	2.445	-0.035	-0.0790672	225.906											2016-01-06	13:10:00	3.508	0.606		2019-03-08 13:00:00	-1.07597
2017-03-06	13:10:00	3.419	0.119	0.19624			2018-05-02	02:38:00	2.546	0.066	-0.0599059	-90.7665											2016-01-06	13:15:00	3.509	0.607		2019-03-08 14:00:00	-0.446455
2017-03-06	13:15:00	3.382	0.082	0.157607			2018-05-02	02:39:00	2.562	0.082	-0.0407259	-49.6657											2016-01-06	13:20:00	3.521	0.619		2019-03-08 15:00:00	0.548922
2017-03-06	13:20:00	3.349	0.049	0.119387			2018-05-02	02:40:00	2.496	0.016	-0.021531	-134.569											2016-01-06	13:25:00	3.532	0.63		2019-03-08 16:00:00	1.29778
2017-03-06	13:25:00	3.308	0.008	0.0816359			2018-05-02	02:41:00	2.513	0.033	-0.0023251	-7.04576											2016-01-06	13:30:00	3.53	0.628		2019-03-08 17:00:00	1.47864
2017-03-06	13:30:00	3.273	-0.027	0.0444015			2018-05-02	02:42:00	2.529	0.049	0.016888	34.4652											2016-01-06	13:35:00	3.53	0.628		2019-03-08 18:00:00	1.26242
2017-03-06	13:35:00	3.24	-0.06	0.00772109			2018-05-02	02:43:00	2.634	0.154	0.0361043	23.4444											2016-01-06	13:40:00	3.536	0.634		2019-03-08 19:00:00	0.800558
2017-03-06	13:40:00	3.203	-0.097	-0.0283769			2018-05-02	02:44:00	2.656	0.176	0.0553201	31.4319											2016-01-06	13:45:00	3.542	0.64		2019-03-08 20:00:00	0.185665
2017-03-06	13:45:00	3.17	-0.13	-0.0638722			2018-05-02	02:45:00	2.579	0.099	0.0745316	75.2844											2016-01-06	13:50:00	3.535	0.633		2019-03-08 21:00:00	-0.35745
2017-03-06	13:50:00	3.14	-0.16	-0.0987521			2018-05-02	02:46:00	2.596	0.116	0.0937348	80.8059											2016-01-06	13:55:00	3.52	0.618		2019-03-08 22:00:00	-0.711416
2017-03-06	13:55:00	3.104	-0.196	-0.133011			2018-05-02	02:47:00	2.614	0.134	0.112926	84.2732											2016-01-06	14:00:00	3.517	0.615		2019-03-08 23:00:00	-0.962067
2017-03-06	14:00:00	3.065	-0.235	-0.166649			2018-05-02	02:48:00	2.74	0.26	0.132102	50.8083											2016-01-06	14:05:00	3.507	0.605		2019-03-09	-1.14799
2017-03-06	14:05:00	3.038	-0.262	-0.199671			2018-05-02	02:49:00	2.762	0.282	0.151258	53.6375											2016-01-06	14:10:00	3.501	0.599		2019-03-09 01:00:00	-1.12409
2017-03-06	14:10:00	3.008	-0.292	-0.232085			2018-05-02	02:50:00	2.677	0.197	0.170391	86.4926											2016-01-06	14:15:00	3.483	0.581		2019-03-09 02:00:00	-0.647538
2017-03-06	14:15:00	2.973	-0.327	-0.263905			2018-05-02	02:51:00	2.698	0.218	0.189496	86.925											2016-01-06	14:20:00	3.46	0.558		2019-03-09 03:00:00	0.264829
2017-03-06	14:20:00	2.946	-0.354	-0.295142			2018-05-02	02:52:00	2.72	0.24	0.208572	86.9049											2016-01-06	14:25:00	3.433	0.531		2019-03-09 04:00:00	1.11725
2017-03-06	14:25:00	2.91	-0.39	-0.325812			2018-05-02	02:53:00	2.848	0.368	0.227613	61.8513											2016-01-06	14:30:00	3.412	0.51		2019-03-09 05:00:00	1.45742
2017-03-06	14:30:00	2.872	-0.428	-0.35593			2018-05-02	02:54:00	2.869	0.389	0.246616	63.3974											2016-01-06	14:35:00	3.391	0.489		2019-03-09 06:00:00	1.3375
2017-03-06	14:35:00	2.851	-0.449	-0.38551			2018-05-02	02:55:00	2.785	0.305	0.265577	87.0745											2016-01-06	14:40:00	3.366	0.464		2019-03-09 07:00:00	0.946357
2017-03-06	14:40:00	2.82	-0.48	-0.414567			2018-05-02	02:56:00	2.806	0.326	0.284494	87.2681											2016-01-06	14:45:00	3.339	0.437		2019-03-09 08:00:00	0.358902
2017-03-06	14:45:00	2.795	-0.505	-0.443112			2018-05-02	02:57:00	2.827	0.347	0.303362	87.4242											2016-01-06	14:50:00	3.306	0.404		2019-03-09 09:00:00	-0.235462
2017-03-06	14:50:00	2.759	-0.541	-0.471156			2018-05-02	02:58:00	2.951	0.471	0.322178	68.4029											2016-01-06	14:55:00	3.271	0.369		2019-03-09 10:00:00	-0.642816
2017-03-06	14:55:00	2.745	-0.555	-0.498709			2018-05-02	02:59:00	2.971	0.491	0.340938	69.4375											2016-01-06	15:00:00	3.246	0.344		2019-03-09 11:00:00	-0.901264
2017-03-06	15:00:00	2.709	-0.591	-0.525777			2018-05-02	03:00:00	2.89	0.41	0.359639	87.7169											2016-01-06	15:05:00	3.203	0.301		2019-03-09 12:00:00	-1.10161
2017-03-06	15:05:00	2.691	-0.609	-0.552368			2018-05-02	03:01:00	2.911	0.431	0.378278	87.7676											2016-01-06	15:10:00	3.172	0.27		2019-03-09 13:00:00	-1.16872
2017-03-06	15:10:00	2.67	-0.63	-0.578484			2018-05-02	03:02:00	2.93	0.45	0.396851	88.1892											2016-01-06	15:15:00	3.148	0.246		2019-03-09 14:00:00	-0.861661
2017-03-06	15:15:00	2.644	-0.656	-0.604131			2018-05-02	03:03:00	3.06	0.58	0.415356	71.613											2016-01-06	15:20:00	3.102	0.2		2019-03-09 15:00:00	-0.041578
2017-03-06	15:20:00	2.611	-0.689	-0.629311			2018-05-02	03:04:00	3.082	0.602	0.433787	72.0577											2016-01-06	15:25:00	3.061	0.159		2019-03-09 16:00:00	0.930909
2017-03-06	15:25:00	2.593	-0.707	-0.654027			2018-05-02	03:05:00	2.992	0.512	0.452144	88.3093											2016-01-06	15:30:00	3.023	0.121		2019-03-09 17:00:00	1.45823
2017-03-06	15:30:00	2.555	-0.745	-0.678281			2018-05-02	03:06:00	3.015	0.535	0.470421	87.9292											2016-01-06	15:35:00	2.982	0.08		2019-03-09 18:00:00	1.41881
2017-03-06	15:35:00	2.532	-0.768	-0.702077			2018-05-02	03:07:00	3.039	0.559	0.488617	87.4091											2016-01-06	15:40:00	2.951	0.049		2019-03-09 19:00:00	1.06582
2017-03-06	15:40:00	2.514	-0.786	-0.725419			2018-05-02	03:08:00	3.169	0.689	0.506728	73.5454											2016-01-06	15:45:00	2.911	0.009		2019-03-09 20:00:00	0.513908
2017-03-06	15:45:00	2.483	-0.817	-0.748311			2018-05-02	03:09:00	3.19	0.71	0.524751	73.9085											2016-01-06	15:50:00	2.877	-0.025		2019-03-09 21:00:00	-0.12166
2017-03-06	15:50:00	2.455	-0.845	-0.770757			2018-05-02	03:10:00	3.104	0.624	0.542683	86.9684											2016-01-06	15:55:00	2.84	-0.062		2019-03-09 22:00:00	-0.598656
2017-03-06	15:55:00	2.434	-0.866	-0.792765			2018-05-02	03:11:00	3.126	0.646	0.56052	86.7679											2016-01-06	16:00:00	2.803	-0.099		2019-03-09 23:00:00	-0.872141
2017-03-06	16:00:00	2.416	-0.884	-0.814341			2018-05-02	03:12:00	3.148	0.668	0.578261	86.5661											2016-01-06	16:05:00	2.759	-0.143		2019-03-10	-1.07505
2017-03-06	16:05:00	2.399	-0.901	-0.835489			2018-05-02	03:13:00	3.274	0.794	0.595903	75.0507											2016-01-06	16:10:00	2.717	-0.185		2019-03-10 01:00:00	-1.19399
2017-03-06	16:10:00	2.379	-0.921	-0.856216			2018-05-02	03:14:00	3.295	0.815	0.613442	75.2689											2016-01-06	16:15:00	2.681	-0.221		2019-03-10 02:00:00	-1.02305
2017-03-06	16:15:00	2.355	-0.945	-0.876525			2018-05-02	03:15:00	3.211	0.731	0.630875	86.3031											2016-01-06	16:20:00	2.646	-0.256		2019-03-10 03:00:00	-0.377272
2017-03-06	16:20:00	2.339	-0.961	-0.896417			2018-05-02	03:16:00	3.23	0.75	0.648201	86.4268											2016-01-06	16:25:00	2.602	-0.3		2019-03-10 04:00:00	0.567475
2017-03-06	16:25:00	2.319	-0.981	-0.915889			2018-05-02	03:17:00	3.251	0.771	0.665416	86.3056											2016-01-06	16:30:00	2.568	-0.334		2019-03-10 05:00:00	1.26869
2017-03-06	16:30:00	2.291	-1.009	-0.934935			2018-05-02	03:18:00	3.382	0.902	0.682518	75.6672											2016-01-06	16:35:00	2.527	-0.375		2019-03-10 06:00:00	1.41795
2017-03-06	16:35:00	2.268	-1.032	-0.95354			2018-05-02	03:19:00	3.406	0.926	0.699505	75.5405											2016-01-06	16:40:00	2.488	-0.414		2019-03-10 07:00:00	1.17677
2017-03-06	16:40:00	2.256	-1.044	-0.971684			2018-05-02	03:20:00	3.316	0.836	0.716373	85.6905											2016-01-06	16:45:00	2.45	-0.452		2019-03-10 08:00:00	0.709078
2017-03-06	16:45:00	2.239	-1.061	-0.989338			2018-05-02	03:21:00	3.338	0.858	0.733121	85.4453											2016-01-06	16:50:00	2.423	-0.479		2019-03-10 09:00:00	0.0879623
2017-03-06	16:50:00	2.217	-1.083	-1.00646			2018-05-02	03:22:00	3.359	0.879	0.749745	85.2953											2016-01-06	16:55:00	2.39	-0.512		2019-03-10 10:00:00	-0.464181
2017-03-06	16:55:00	2.203	-1.097	-1.023			2018-05-02	03:23:00	3.502	1.022	0.766245	74.975											2016-01-06	17:00:00	2.356	-0.546		2019-03-10 11:00:00	-0.796491
2017-03-06	17:00:00	2.184	-1.116	-1.0389			2018-05-02	03:24:00	3.526	1.046	0.782617	74.82											2016-01-06	17:05:00	2.328	-0.574		2019-03-10 12:00:00	-1.00479
2017-03-06	17:05:00	2.178	-1.122	-1.05408			2018-05-02	03:25:00	3.429	0.949	0.798859	84.179											2016-01-06	17:10:00	2.297	-0.605		2019-03-10 13:00:00	-1.1527
2017-03-06	17:10:00	2.174	-1.126	-1.06845			2018-05-02	03:26:00	3.453	0.973	0.81497	83.7584											2016-01-06	17:15:00	2.272	-0.63		2019-03-10 14:00:00	-1.09885
2017-03-06	17:15:00	2.163	-1.137	-1.0819			2018-05-02	03:27:00	3.478	0.998	0.830946	83.2612											2016-01-06	17:20:00	2.234	-0.668		2019-03-10 15:00:00	-0.614057
2017-03-06	17:20:00	2.144	-1.156	-1.09433			2018-05-02	03:28:00	3.61	1.13	0.846787	74.9369											2016-01-06	17:25:00	2.2	-0.702		2019-03-10 16:00:00	0.300207
2017-03-06	17:25:00	2.134	-1.166	-1.10559			2018-05-02	03:29:00	3.632	1.152	0.86249	74.8689											2016-01-06	17:30:00	2.169	-0.733		2019-03-10 17:00:00	1.16745
2017-03-06	17:30:00	2.128	-1.172	-1.11554			2018-05-02	03:30:00	3.548	1.068	0.878053	82.2147											2016-01-06	17:35:00	2.14	-0.762		2019-03-10 18:00:00	1.48179
2017-03-06	17:35:00	2.119	-1.181	-1.12403			2018-05-02	03:31:00	3.57	1.09	0.893475	81.9702											2016-01-06	17:40:00	2.116	-0.786		2019-03-10 19:00:00	1.28201
2017-03-06	17:40:00	2.114	-1.186	-1.13089			2018-05-02	03:32:00	3.591	1.111	0.908753	81.796											2016-01-06	17:45:00	2.087	-0.815		2019-03-10 20:00:00	0.835965
2017-03-06	17:45:00	2.107	-1.193	-1.13594			2018-05-02	03:33:00	3.707	1.227	0.923886	75.2964											2016-01-06	17:50:00	2.063	-0.839		2019-03-10 21:00:00	0.230933
2017-03-06	17:50:00	2.104	-1.196	-1.13899			2018-05-02	03:34:00	3.723	1.243	0.938873	75.5328											2016-01-06	17:55:00	2.031	-0.871		2019-03-10 22:00:00	-0.37964
2017-03-06	17:55:00	2.099	-1.201	-1.13987			2018-05-02	03:35:00	3.653	1.173	0.953711	81.3053											2016-01-06	18:00:00	2.002	-0.9		2019-03-10 23:00:00	-0.772222
2017-03-06	18:00:00	2.104	-1.196	-1.13837			2018-05-02	03:36:00	3.672	1.192	0.968399	81.2416											2016-01-06	18:05:00	1.991	-0.911		2019-03-11	-0.983062
2017-03-06	18:05:00	2.104	-1.196	-1.13431			2018-05-02	03:37:00	3.69	1.21	0.982936	81.2344											2016-01-06	18:10:00	1.964	-0.938		2019-03-11 01:00:00	-1.1479
2017-03-06	18:10:00	2.112	-1.188	-1.12751			2018-05-02	03:38:00	3.793	1.313	0.997321	75.9574											2016-01-06	18:15:00	1.934	-0.968		2019-03-11 02:00:00	-1.19051
2017-03-06	18:15:00	2.121	-1.179	-1.11778			2018-05-02	03:39:00	3.81	1.33	1.01155	76.0564											2016-01-06	18:20:00	1.915	-0.987		2019-03-11 03:00:00	-0.893891
2017-03-06	18:20:00	2.128	-1.172	-1.10496			2018-05-02	03:40:00	3.74	1.26	1.02563	81.3988											2016-01-06	18:25:00	1.889	-1.013		2019-03-11 04:00:00	-0.15734
2017-03-06	18:25:00	2.136	-1.164	-1.0889			2018-05-02	03:41:00	3.758	1.278	1.03954	81.3414											2016-01-06	18:30:00	1.864	-1.038		2019-03-11 05:00:00	0.741631
2017-03-06	18:30:00	2.157	-1.143	-1.06947			2018-05-02	03:42:00	3.776	1.296	1.0533	81.2734											2016-01-06	18:35:00	1.834	-1.068		2019-03-11 06:00:00	1.28579
2017-03-06	18:35:00	2.179	-1.121	-1.04655			2018-05-02	03:43:00	3.87	1.39	1.0669	76.7557											2016-01-06	18:40:00	1.811	-1.091		2019-03-11 07:00:00	1.29537
2017-03-06	18:40:00	2.201	-1.099	-1.02005			2018-05-02	03:44:00	3.883	1.403	1.08035	77.0025											2016-01-06	18:45:00	1.79	-1.112		2019-03-11 08:00:00	0.978202
2017-03-06	18:45:00	2.229	-1.071	-0.989914			2018-05-02	03:45:00	3.827	1.347	1.09363	81.1897											2016-01-06	18:50:00	1.771	-1.131		2019-03-11 09:00:00	0.466634
2017-03-06	18:50:00	2.258	-1.042	-0.956103			2018-05-02	03:46:00	3.843	1.363	1.10674	81.1991											2016-01-06	18:55:00	1.745	-1.157		2019-03-11 10:00:00	-0.146906
2017-03-06	18:55:00	2.29	-1.01	-0.918615			2018-05-02	03:47:00	3.857	1.377	1.1197	81.3144											2016-01-06	19:00:00	1.726	-1.176		2019-03-11 11:00:00	-0.6308
2017-03-06	19:00:00	2.329	-0.971	-0.877482			2018-05-02	03:48:00	3.926	1.446	1.13249	78.3188											2016-01-06	19:05:00	1.71	-1.192		2019-03-11 12:00:00	-0.898305
2017-03-06	19:05:00	2.371	-0.929	-0.832767			2018-05-02	03:49:00	3.935	1.455	1.14512	78.7022											2016-01-06	19:10:00	1.683	-1.219		2019-03-11 13:00:00	-1.07172
2017-03-06	19:10:00	2.417	-0.883	-0.784568			2018-05-02	03:50:00	3.894	1.414	1.15758	81.8655											2016-01-06	19:15:00	1.664	-1.238		2019-03-11 14:00:00	-1.16472
2017-03-06	19:15:00	2.471	-0.829	-0.733017			2018-05-02	03:51:00	3.906	1.426	1.16987	82.0389											2016-01-06	19:20:00	1.642	-1.26		2019-03-11 15:00:00	-1.00292
2017-03-06	19:20:00	2.522	-0.778	-0.678278			2018-05-02	03:52:00	3.918	1.438	1.182	82.1977											2016-01-06	19:25:00	1.634	-1.268		2019-03-11 16:00:00	-0.404877
2017-03-06	19:25:00	2.582	-0.718	-0.620551			2018-05-02	03:53:00	3.978	1.498	1.19397	79.704											2016-01-06	19:30:00	1.607	-1.295		2019-03-11 17:00:00	0.519348
2017-03-06	19:30:00	2.641	-0.659	-0.560062			2018-05-02	03:54:00	3.987	1.507	1.20576	80.0106											2016-01-06	19:35:00	1.585	-1.317		2019-03-11 18:00:00	1.25406
2017-03-06	19:35:00	2.71	-0.59	-0.497068			2018-05-02	03:55:00	3.945	1.465	1.21739	83.098											2016-01-06	19:40:00	1.573	-1.329		2019-03-11 19:00:00	1.40393
2017-03-06	19:40:00	2.775	-0.525	-0.43185			2018-05-02	03:56:00	3.956	1.476	1.22884	83.255											2016-01-06	19:45:00	1.548	-1.354		2019-03-11 20:00:00	1.1087
2017-03-06	19:45:00	2.851	-0.449	-0.364714			2018-05-02	03:57:00	3.968	1.488	1.24013	83.3422											2016-01-06	19:50:00	1.539	-1.363		2019-03-11 21:00:00	0.616183
2017-03-06	19:50:00	2.928	-0.372	-0.295981			2018-05-02	03:58:00	4.031	1.551	1.25125	80.6739											2016-01-06	19:55:00	1.522	-1.38		2019-03-11 22:00:00	0.0041441
2017-03-06	19:55:00	3.009	-0.291	-0.225989			2018-05-02	03:59:00	4.042	1.562	1.2622	80.8068											2016-01-06	20:00:00	1.507	-1.395		2019-03-11 23:00:00	-0.547196
2017-03-06	20:00:00	3.099	-0.201	-0.155088			2018-05-02	04:00:00	3.996	1.516	1.27298	83.9698											2016-01-06	20:05:00	1.489	-1.413		2019-03-12	-0.86431
2017-03-06	20:05:00	3.197	-0.103	-0.0836315			2018-05-02	04:01:00	4.007	1.527	1.28359	84.0598											2016-01-06	20:10:00	1.482	-1.42		2019-03-12 01:00:00	-1.04196
2017-03-06	20:10:00	3.293	-0.007	-0.0119773			2018-05-02	04:02:00	4.02	1.54	1.29403	84.0281											2016-01-06	20:15:00	1.473	-1.429		2019-03-12 02:00:00	-1.18153
2017-03-06	20:15:00	3.383	0.083	0.0595198			2018-05-02	04:03:00	4.067	1.587	1.3043	82.1868											2016-01-06	20:20:00	1.461	-1.441		2019-03-12 03:00:00	-1.16357
2017-03-06	20:20:00	3.474	0.174	0.130511			2018-05-02	04:04:00	4.073	1.593	1.3144	82.5113											2016-01-06	20:25:00	1.457	-1.445		2019-03-12 04:00:00	-0.795756
2017-03-06	20:25:00	3.571	0.271	0.200658			2018-05-02	04:05:00	4.047	1.567	1.32434	84.5141											2016-01-06	20:30:00	1.451	-1.451		2019-03-12 05:00:00	-0.042182
2017-03-06	20:30:00	3.663	0.363	0.269638			2018-05-02	04:06:00	4.052	1.572	1.3341	84.8661											2016-01-06	20:35:00	1.442	-1.46		2019-03-12 06:00:00	0.778222
2017-03-06	20:35:00	3.746	0.446	0.337145			2018-05-02	04:07:00	4.059	1.579	1.34369	85.0973											2016-01-06	20:40:00	1.444	-1.458		2019-03-12 07:00:00	1.19852
2017-03-06	20:40:00	3.828	0.528	0.402893			2018-05-02	04:08:00	4.094	1.614	1.35311	83.8357											2016-01-06	20:45:00	1.452	-1.45		2019-03-12 08:00:00	1.12808
2017-03-06	20:45:00	3.904	0.604	0.466621			2018-05-02	04:09:00	4.1	1.62	1.36236	84.0962											2016-01-06	20:50:00	1.459	-1.443		2019-03-12 09:00:00	0.782791
2017-03-06	20:50:00	3.97	0.67	0.528095			2018-05-02	04:10:00	4.077	1.597	1.37144	85.8761											2016-01-06	20:55:00	1.461	-1.441		2019-03-12 10:00:00	0.270808
2017-03-06	20:55:00	4.033	0.733	0.587105			2018-05-02	04:11:00	4.082	1.602	1.38035	86.1644											2016-01-06	21:00:00	1.472	-1.43		2019-03-12 11:00:00	-0.297336
2017-03-06	21:00:00	4.089	0.789	0.643474			2018-05-02	04:12:00	4.088	1.608	1.3891	86.3867											2016-01-06	21:05:00	1.484	-1.418		2019-03-12 12:00:00	-0.709623
2017-03-06	21:05:00	4.136	0.836	0.697051			2018-05-02	04:13:00	4.125	1.645	1.39767	84.965											2016-01-06	21:10:00	1.502	-1.4		2019-03-12 13:00:00	-0.937874
2017-03-06	21:10:00	4.176	0.876	0.747716			2018-05-02	04:14:00	4.133	1.653	1.40608	85.0625											2016-01-06	21:15:00	1.519	-1.383		2019-03-12 14:00:00	-1.09603
2017-03-06	21:15:00	4.213	0.913	0.795378			2018-05-02	04:15:00	4.106	1.626	1.41432	86.9817											2016-01-06	21:20:00	1.535	-1.367		2019-03-12 15:00:00	-1.15069
2017-03-06	21:20:00	4.247	0.947	0.839971			2018-05-02	04:16:00	4.111	1.631	1.4224	87.2101											2016-01-06	21:25:00	1.56	-1.342		2019-03-12 16:00:00	-0.925568
2017-03-06	21:25:00	4.275	0.975	0.881461			2018-05-02	04:17:00	4.118	1.638	1.4303	87.3201											2016-01-06	21:30:00	1.584	-1.318		2019-03-12 17:00:00	-0.284803
2017-03-06	21:30:00	4.303	1.003	0.919834			2018-05-02	04:18:00	4.152	1.672	1.43804	86.0074											2016-01-06	21:35:00	1.612	-1.29		2019-03-12 18:00:00	0.599998
2017-03-06	21:35:00	4.333	1.033	0.9551			2018-05-02	04:19:00	4.158	1.678	1.44562	86.1512											2016-01-06	21:40:00	1.653	-1.249		2019-03-12 19:00:00	1.21681
2017-03-06	21:40:00	4.349	1.049	0.98729			2018-05-02	04:20:00	4.139	1.659	1.45303	87.5845											2016-01-06	21:45:00	1.685	-1.217		2019-03-12 20:00:00	1.26625
2017-03-06	21:45:00	4.364	1.064	1.01645			2018-05-02	04:21:00	4.143	1.663	1.46027	87.8095											2016-01-06	21:50:00	1.728	-1.174		2019-03-12 21:00:00	0.939904
2017-03-06	21:50:00	4.385	1.085	1.04265			2018-05-02	04:22:00	4.147	1.667	1.46735	88.0236											2016-01-06	21:55:00	1.77	-1.132		2019-03-12 22:00:00	0.450516
2017-03-06	21:55:00	4.4	1.1	1.06595			2018-05-02	04:23:00	4.173	1.693	1.47427	87.0804											2016-01-06	22:00:00	1.816	-1.086		2019-03-12 23:00:00	-0.128312
2017-03-06	22:00:00	4.417	1.117	1.08644			2018-05-02	04:24:00	4.176	1.696	1.48103	87.3247											2016-01-06	22:05:00	1.866	-1.036		2019-03-13	-0.611348
2017-03-06	22:05:00	4.43	1.13	1.10421			2018-05-02	04:25:00	4.162	1.682	1.48762	88.4436											2016-01-06	22:10:00	1.915	-0.987		2019-03-13 01:00:00	-0.882155
2017-03-06	22:10:00	4.442	1.142	1.11935			2018-05-02	04:26:00	4.166	1.686	1.49405	88.6153											2016-01-06	22:15:00	1.979	-0.923		2019-03-13 02:00:00	-1.05758
2017-03-06	22:15:00	4.451	1.151	1.13195			2018-05-02	04:27:00	4.17	1.69	1.50033	88.7767											2016-01-06	22:20:00	2.048	-0.854		2019-03-13 03:00:00	-1.19142
2017-03-06	22:20:00	4.457	1.157	1.1421			2018-05-02	04:28:00	4.191	1.711	1.50644	88.0444											2016-01-06	22:25:00	2.112	-0.79		2019-03-13 04:00:00	-1.15031
2017-03-06	22:25:00	4.461	1.161	1.14989			2018-05-02	04:29:00	4.195	1.715	1.51239	88.1862											2016-01-06	22:30:00	2.171	-0.731		2019-03-13 05:00:00	-0.771717
2017-03-06	22:30:00	4.466	1.166	1.15541			2018-05-02	04:30:00	4.179	1.699	1.51819	89.3578											2016-01-06	22:35:00	2.232	-0.67		2019-03-13 06:00:00	-0.0459339
2017-03-06	22:35:00	4.459	1.159	1.15872			2018-05-02	04:31:00	4.183	1.703	1.52383	89.479											2016-01-06	22:40:00	2.293	-0.609		2019-03-13 07:00:00	0.701883
2017-03-06	22:40:00	4.456	1.156	1.15989			2018-05-02	04:32:00	4.187	1.707	1.52931	89.5906											2016-01-06	22:45:00	2.366	-0.536		2019-03-13 08:00:00	1.05003
2017-03-06	22:45:00	4.444	1.144	1.15899			2018-05-02	04:33:00	4.21	1.73	1.53464	88.7074											2016-01-06	22:50:00	2.44	-0.462		2019-03-13 09:00:00	0.962008
2017-03-06	22:50:00	4.441	1.141	1.15607			2018-05-02	04:34:00	4.214	1.734	1.53981	88.8011											2016-01-06	22:55:00	2.495	-0.407		2019-03-13 10:00:00	0.640225
2017-03-06	22:55:00	4.428	1.128	1.15116			2018-05-02	04:35:00	4.198	1.718	1.54483	89.9203											2016-01-06	23:00:00	2.563	-0.339		2019-03-13 11:00:00	0.168838
2017-03-06	23:00:00	4.409	1.109	1.14432			2018-05-02	04:36:00	4.202	1.722	1.5497	89.994											2016-01-06	23:05:00	2.626	-0.276		2019-03-13 12:00:00	-0.33625
2017-03-06	23:05:00	4.389	1.089	1.13556			2018-05-02	04:37:00	4.206	1.726	1.55441	90.0586											2016-01-06	23:10:00	2.694	-0.208		2019-03-13 13:00:00	-0.69512
2017-03-06	23:10:00	4.378	1.078	1.12492			2018-05-02	04:38:00	4.224	1.744	1.55897	89.3907											2016-01-06	23:15:00	2.77	-0.132		2019-03-13 14:00:00	-0.915577
2017-03-06	23:15:00	4.357	1.057	1.11242			2018-05-02	04:39:00	4.226	1.746	1.56339	89.5411											2016-01-06	23:20:00	2.837	-0.065		2019-03-13 15:00:00	-1.08264
2017-03-06	23:20:00	4.34	1.04	1.09807			2018-05-02	04:40:00	4.217	1.737	1.56765	90.2506											2016-01-06	23:25:00	2.901	-0.001		2019-03-13 16:00:00	-1.13214
2017-03-06	23:25:00	4.323	1.023	1.08189			2018-05-02	04:41:00	4.219	1.739	1.57177	90.3836											2016-01-06	23:30:00	2.964	0.062		2019-03-13 17:00:00	-0.898019
2017-03-06	23:30:00	4.299	0.999	1.06391			2018-05-02	04:42:00	4.222	1.742	1.57574	90.4558											2016-01-06	23:35:00	3.033	0.131		2019-03-13 18:00:00	-0.267472
2017-03-06	23:35:00	4.277	0.977	1.04414			2018-05-02	04:43:00	4.233	1.753	1.57956	90.1063											2016-01-06	23:40:00	3.085	0.183		2019-03-13 19:00:00	0.561855
2017-03-06	23:40:00	4.25	0.95	1.02261			2018-05-02	04:44:00	4.234	1.754	1.58324	90.2647											2016-01-06	23:45:00	3.156	0.254		2019-03-13 20:00:00	1.09816
2017-03-06	23:45:00	4.228	0.928	0.999348			2018-05-02	04:45:00	4.227	1.747	1.58678	90.8287											2016-01-06	23:50:00	3.207	0.305		2019-03-13 21:00:00	1.11543
2017-03-06	23:50:00	4.201	0.901	0.974396			2018-05-02	04:46:00	4.23	1.75	1.59017	90.8668											2016-01-06	23:55:00	3.26	0.358		2019-03-13 22:00:00	0.818138
2017-03-06	23:55:00	4.167	0.867	0.947797			2018-05-02	04:47:00	4.231	1.751	1.59342	91.0005											2016-01-07	00:00:00	3.307	0.405		2019-03-13 23:00:00	0.371354
2017-03-07	00:00:00	4.135	0.835	0.919605			2018-05-02	04:48:00	4.238	1.758	1.59653	90.815											2016-01-07	00:05:00	3.349	0.447		2019-03-14	-0.156488
2017-03-07	00:05:00	4.104	0.804	0.889883			2018-05-02	04:49:00	4.238	1.758	1.5995	90.9838											2016-01-07	00:10:00	3.391	0.489		2019-03-14 01:00:00	-0.585776
2017-03-07	00:10:00	4.072	0.772	0.858704			2018-05-02	04:50:00	4.235	1.755	1.60232	91.3006											2016-01-07	00:15:00	3.433	0.531		2019-03-14 02:00:00	-0.844654
2017-03-07	00:15:00	4.035	0.735	0.826149			2018-05-02	04:51:00	4.236	1.756	1.60502	91.4018											2016-01-07	00:20:00	3.468	0.566		2019-03-14 03:00:00	-1.04358
2017-03-07	00:20:00	4.002	0.702	0.792311			2018-05-02	04:52:00	4.237	1.757	1.60757	91.4952											2016-01-07	00:25:00	3.502	0.6		2019-03-14 04:00:00	-1.19564
2017-03-07	00:25:00	3.967	0.667	0.757288			2018-05-02	04:53:00	4.237	1.757	1.60999	91.6329											2016-01-07	00:30:00	3.533	0.631		2019-03-14 05:00:00	-1.17379
2017-03-07	00:30:00	3.929	0.629	0.721189			2018-05-02	04:54:00	4.236	1.756	1.61227	91.8151											2016-01-07	00:35:00	3.561	0.659		2019-03-14 06:00:00	-0.828989
2017-03-07	00:35:00	3.889	0.589	0.684127			2018-05-02	04:55:00	4.238	1.758	1.61442	91.8329											2016-01-07	00:40:00	3.577	0.675		2019-03-14 07:00:00	-0.14495
2017-03-07	00:40:00	3.858	0.558	0.646223			2018-05-02	04:56:00	4.238	1.758	1.61644	91.9476											2016-01-07	00:45:00	3.601	0.699		2019-03-14 08:00:00	0.559477
2017-03-07	00:45:00	3.812	0.512	0.6076			2018-05-02	04:57:00	4.238	1.758	1.61832	92.0548											2016-01-07	00:50:00	3.618	0.716		2019-03-14 09:00:00	0.894744
2017-03-07	00:50:00	3.783	0.483	0.568384			2018-05-02	04:58:00	4.233	1.753	1.62008	92.4174											2016-01-07	00:55:00	3.626	0.724		2019-03-14 10:00:00	0.849311
2017-03-07	00:55:00	3.743	0.443	0.528703			2018-05-02	04:59:00	4.231	1.751	1.6217	92.6157											2016-01-07	01:00:00	3.645	0.743		2019-03-14 11:00:00	0.591804
2017-03-07	01:00:00	3.705	0.405	0.48868			2018-05-02	05:00:00	4.235	1.755	1.6232	92.4898											2016-01-07	01:05:00	3.659	0.757		2019-03-14 12:00:00	0.179477
2017-03-07	01:05:00	3.665	0.365	0.44844			2018-05-02	05:01:00	4.234	1.754	1.62456	92.6205											2016-01-07	01:10:00	3.673	0.771		2019-03-14 13:00:00	-0.269989
2017-03-07	01:10:00	3.63	0.33	0.408101			2018-05-02	05:02:00	4.233	1.753	1.6258	92.7441											2016-01-07	01:15:00	3.68	0.778		2019-03-14 14:00:00	-0.604308
2017-03-07	01:15:00	3.59	0.29	0.367776			2018-05-02	05:03:00	4.229	1.749	1.62692	93.0199											2016-01-07	01:20:00	3.691	0.789		2019-03-14 15:00:00	-0.845933
2017-03-07	01:20:00	3.558	0.258	0.32757			2018-05-02	05:04:00	4.229	1.749	1.62791	93.0765											2016-01-07	01:25:00	3.688	0.786		2019-03-14 16:00:00	-1.04613
2017-03-07	01:25:00	3.524	0.224	0.28758			2018-05-02	05:05:00	4.231	1.751	1.62877	93.0196											2016-01-07	01:30:00	3.704	0.802		2019-03-14 17:00:00	-1.12562
2017-03-07	01:30:00	3.485	0.185	0.247894			2018-05-02	05:06:00	4.23	1.75	1.62951	93.1151											2016-01-07	01:35:00	3.702	0.8		2019-03-14 18:00:00	-0.926371
2017-03-07	01:35:00	3.445	0.145	0.208588			2018-05-02	05:07:00	4.23	1.75	1.63014	93.1506											2016-01-07	01:40:00	3.708	0.806		2019-03-14 19:00:00	-0.335108
2017-03-07	01:40:00	3.406	0.106	0.169729			2018-05-02	05:08:00	4.225	1.745	1.63063	93.4461											2016-01-07	01:45:00	3.708	0.806		2019-03-14 20:00:00	0.447041
2017-03-07	01:45:00	3.376	0.076	0.131372			2018-05-02	05:09:00	4.223	1.743	1.63101	93.575											2016-01-07	01:50:00	3.709	0.807		2019-03-14 21:00:00	0.953819
2017-03-07	01:50:00	3.338	0.038	0.0935605			2018-05-02	05:10:00	4.228	1.748	1.63127	93.3222											2016-01-07	01:55:00	3.707	0.805		2019-03-14 22:00:00	1.00449
2017-03-07	01:55:00	3.305	0.005	0.0563287			2018-05-02	05:11:00	4.227	1.747	1.63141	93.3837											2016-01-07	02:00:00	3.699	0.797		2019-03-14 23:00:00	0.778082
2017-03-07	02:00:00	3.267	-0.033	0.0196988			2018-05-02	05:12:00	4.226	1.746	1.63144	93.4386											2016-01-07	02:05:00	3.691	0.789		2019-03-15	0.386029
2017-03-07	02:05:00	3.233	-0.067	-0.0163162			2018-05-02	05:13:00	4.215	1.735	1.63135	94.0256											2016-01-07	02:10:00	3.68	0.778		2019-03-15 01:00:00	-0.098156
2017-03-07	02:10:00	3.198	-0.102	-0.0517121			2018-05-02	05:14:00	4.213	1.733	1.63114	94.1221											2016-01-07	02:15:00	3.675	0.773		2019-03-15 02:00:00	-0.498024
2017-03-07	02:15:00	3.155	-0.145	-0.0864926			2018-05-02	05:15:00	4.221	1.741	1.63081	93.6711											2016-01-07	02:20:00	3.659	0.757		2019-03-15 03:00:00	-0.772096
2017-03-07	02:20:00	3.123	-0.177	-0.120668			2018-05-02	05:16:00	4.219	1.739	1.63038	93.7537											2016-01-07	02:25:00	3.641	0.739		2019-03-15 04:00:00	-1.01079
2017-03-07	02:25:00	3.076	-0.224	-0.154255			2018-05-02	05:17:00	4.217	1.737	1.62983	93.83											2016-01-07	02:30:00	3.622	0.72		2019-03-15 05:00:00	-1.20097
2017-03-07	02:30:00	3.051	-0.249	-0.187273			2018-05-02	05:18:00	4.207	1.727	1.62917	94.335											2016-01-07	02:35:00	3.595	0.693		2019-03-15 06:00:00	-1.23095
2017-03-07	02:35:00	3.016	-0.284	-0.219745			2018-05-02	05:19:00	4.204	1.724	1.62839	94.4543											2016-01-07	02:40:00	3.569	0.667		2019-03-15 07:00:00	-0.942866
2017-03-07	02:40:00	2.986	-0.314	-0.251697			2018-05-02	05:20:00	4.212	1.732	1.62751	93.9671											2016-01-07	02:45:00	3.54	0.638		2019-03-15 08:00:00	-0.291149
2017-03-07	02:45:00	2.947	-0.353	-0.283154			2018-05-02	05:21:00	4.21	1.73	1.62652	94.0183											2016-01-07	02:50:00	3.507	0.605		2019-03-15 09:00:00	0.413591
2017-03-07	02:50:00	2.922	-0.378	-0.314141			2018-05-02	05:22:00	4.209	1.729	1.62542	94.009											2016-01-07	02:55:00	3.476	0.574		2019-03-15 10:00:00	0.794675
2017-03-07	02:55:00	2.882	-0.418	-0.344682			2018-05-02	05:23:00	4.196	1.716	1.62421	94.6507											2016-01-07	03:00:00	3.439	0.537		2019-03-15 11:00:00	0.832583
2017-03-07	03:00:00	2.851	-0.449	-0.374799			2018-05-02	05:24:00	4.194	1.714	1.62289	94.6843											2016-01-07	03:05:00	3.416	0.514		2019-03-15 12:00:00	0.647577
2017-03-07	03:05:00	2.816	-0.484	-0.404511			2018-05-02	05:25:00	4.202	1.722	1.62147	94.1618											2016-01-07	03:10:00	3.368	0.466		2019-03-15 13:00:00	0.28222
2017-03-07	03:10:00	2.788	-0.512	-0.433835			2018-05-02	05:26:00	4.2	1.72	1.61994	94.1824											2016-01-07	03:15:00	3.33	0.428		2019-03-15 14:00:00	-0.134498
2017-03-07	03:15:00	2.767	-0.533	-0.462784			2018-05-02	05:27:00	4.198	1.718	1.61831	94.197											2016-01-07	03:20:00	3.29	0.388		2019-03-15 15:00:00	-0.471542
2017-03-07	03:20:00	2.746	-0.554	-0.491368			2018-05-02	05:28:00	4.182	1.702	1.61657	94.9805											2016-01-07	03:25:00	3.248	0.346		2019-03-15 16:00:00	-0.753834
2017-03-07	03:25:00	2.714	-0.586	-0.519594			2018-05-02	05:29:00	4.179	1.699	1.61473	95.0399											2016-01-07	03:30:00	3.208	0.306		2019-03-15 17:00:00	-1.00201
2017-03-07	03:30:00	2.683	-0.617	-0.547468			2018-05-02	05:30:00	4.191	1.711	1.61278	94.2598											2016-01-07	03:35:00	3.162	0.26		2019-03-15 18:00:00	-1.13507
2017-03-07	03:35:00	2.659	-0.641	-0.574991			2018-05-02	05:31:00	4.188	1.708	1.61074	94.3057											2016-01-07	03:40:00	3.117	0.215		2019-03-15 19:00:00	-0.996711
2017-03-07	03:40:00	2.633	-0.667	-0.602166			2018-05-02	05:32:00	4.185	1.705	1.6086	94.3458											2016-01-07	03:45:00	3.076	0.174		2019-03-15 20:00:00	-0.45092
2017-03-07	03:45:00	2.604	-0.696	-0.628993			2018-05-02	05:33:00	4.166	1.686	1.60635	95.2758											2016-01-07	03:50:00	3.031	0.129		2019-03-15 21:00:00	0.314719
2017-03-07	03:50:00	2.569	-0.731	-0.655472			2018-05-02	05:34:00	4.162	1.682	1.604	95.3629											2016-01-07	03:55:00	2.989	0.087		2019-03-15 22:00:00	0.85108
2017-03-07	03:55:00	2.547	-0.753	-0.681605			2018-05-02	05:35:00	4.176	1.696	1.60156	94.4316											2016-01-07	04:00:00	2.951	0.049		2019-03-15 23:00:00	0.981509
2017-03-07	04:00:00	2.525	-0.775	-0.707393			2018-05-02	05:36:00	4.173	1.693	1.59902	94.4488											2016-01-07	04:05:00	2.91	0.008		2019-03-16	0.830464
2017-03-07	04:05:00	2.503	-0.797	-0.73284			2018-05-02	05:37:00	4.169	1.689	1.59638	94.5162											2016-01-07	04:10:00	2.863	-0.039		2019-03-16 01:00:00	0.474204
2017-03-07	04:10:00	2.472	-0.828	-0.757953			2018-05-02	05:38:00	4.145	1.665	1.59364	95.7142											2016-01-07	04:15:00	2.816	-0.086		2019-03-16 02:00:00	0.0139757
2017-03-07	04:15:00	2.454	-0.846	-0.782742			2018-05-02	05:39:00	4.141	1.661	1.59081	95.7742											2016-01-07	04:20:00	2.776	-0.126		2019-03-16 03:00:00	-0.377075
2017-03-07	04:20:00	2.428	-0.872	-0.807217			2018-05-02	05:40:00	4.158	1.678	1.58788	94.6294											2016-01-07	04:25:00	2.733	-0.169		2019-03-16 04:00:00	-0.680899
2017-03-07	04:25:00	2.399	-0.901	-0.831392			2018-05-02	05:41:00	4.154	1.674	1.58486	94.6749											2016-01-07	04:30:00	2.69	-0.212		2019-03-16 05:00:00	-0.962728
2017-03-07	04:30:00	2.379	-0.921	-0.855284			2018-05-02	05:42:00	4.15	1.67	1.58174	94.715											2016-01-07	04:35:00	2.647	-0.255		2019-03-16 06:00:00	-1.20053
2017-03-07	04:35:00	2.353	-0.947	-0.878911			2018-05-02	05:43:00	4.124	1.644	1.57853	96.0176											2016-01-07	04:40:00	2.606	-0.296		2019-03-16 07:00:00	-1.30155
2017-03-07	04:40:00	2.335	-0.965	-0.902293			2018-05-02	05:44:00	4.12	1.64	1.57523	96.0504											2016-01-07	04:45:00	2.564	-0.338		2019-03-16 08:00:00	-1.07309
2017-03-07	04:45:00	2.315	-0.985	-0.925447			2018-05-02	05:45:00	4.137	1.657	1.57183	94.86											2016-01-07	04:50:00	2.522	-0.38		2019-03-16 09:00:00	-0.422536
2017-03-07	04:50:00	2.29	-1.01	-0.948393			2018-05-02	05:46:00	4.133	1.653	1.56834	94.8786											2016-01-07	04:55:00	2.484	-0.418		2019-03-16 10:00:00	0.335591
2017-03-07	04:55:00	2.261	-1.039	-0.971145			2018-05-02	05:47:00	4.129	1.649	1.56476	94.8917											2016-01-07	05:00:00	2.455	-0.447		2019-03-16 11:00:00	0.802638
2017-03-07	05:00:00	2.251	-1.049	-0.993714			2018-05-02	05:48:00	4.102	1.622	1.5611	96.2451											2016-01-07	05:05:00	2.404	-0.498		2019-03-16 12:00:00	0.922208
2017-03-07	05:05:00	2.23	-1.07	-1.01611			2018-05-02	05:49:00	4.097	1.617	1.55734	96.3103											2016-01-07	05:10:00	2.373	-0.529		2019-03-16 13:00:00	0.777896
2017-03-07	05:10:00	2.209	-1.091	-1.03832			2018-05-02	05:50:00	4.116	1.636	1.55349	94.9566											2016-01-07	05:15:00	2.345	-0.557		2019-03-16 14:00:00	0.428417
2017-03-07	05:15:00	2.196	-1.104	-1.06034			2018-05-02	05:51:00	4.111	1.631	1.54955	95.0063											2016-01-07	05:20:00	2.319	-0.583		2019-03-16 15:00:00	0.0206061
2017-03-07	05:20:00	2.179	-1.121	-1.08215			2018-05-02	05:52:00	4.107	1.627	1.54553	94.9926											2016-01-07	05:25:00	2.278	-0.624		2019-03-16 16:00:00	-0.33707
2017-03-07	05:25:00	2.157	-1.143	-1.10372			2018-05-02	05:53:00	4.075	1.595	1.54142	96.6406											2016-01-07	05:30:00	2.246	-0.656		2019-03-16 17:00:00	-0.664173
2017-03-07	05:30:00	2.144	-1.156	-1.12499			2018-05-02	05:54:00	4.069	1.589	1.53722	96.7413											2016-01-07	05:35:00	2.217	-0.685		2019-03-16 18:00:00	-0.959393
2017-03-07	05:35:00	2.124	-1.176	-1.14589			2018-05-02	05:55:00	4.092	1.612	1.53293	95.0951											2016-01-07	05:40:00	2.179	-0.723		2019-03-16 19:00:00	-1.15573
2017-03-07	05:40:00	2.103	-1.197	-1.16637			2018-05-02	05:56:00	4.086	1.606	1.52856	95.1783											2016-01-07	05:45:00	2.15	-0.752		2019-03-16 20:00:00	-1.08621
2017-03-07	05:45:00	2.087	-1.213	-1.1863			2018-05-02	05:57:00	4.08	1.6	1.52411	95.2567											2016-01-07	05:50:00	2.12	-0.782		2019-03-16 21:00:00	-0.565056
2017-03-07	05:50:00	2.067	-1.233	-1.20559			2018-05-02	05:58:00	4.049	1.569	1.51957	96.8495											2016-01-07	05:55:00	2.083	-0.819		2019-03-16 22:00:00	0.236972
2017-03-07	05:55:00	2.052	-1.248	-1.22409			2018-05-02	05:59:00	4.044	1.564	1.51494	96.8634											2016-01-07	06:00:00	2.065	-0.837		2019-03-16 23:00:00	0.852985
2017-03-07	06:00:00	2.037	-1.263	-1.24167			2018-05-02	06:00:00	4.064	1.584	1.51024	95.3432											2016-01-07	06:05:00	2.032	-0.87		2019-03-17	1.06708
2017-03-07	06:05:00	2.024	-1.276	-1.25815			2018-05-02	06:01:00	4.059	1.579	1.50545	95.3418											2016-01-07	06:10:00	2.003	-0.899		2019-03-17 01:00:00	0.953969
2017-03-07	06:10:00	2.015	-1.285	-1.27336			2018-05-02	06:02:00	4.054	1.574	1.50057	95.3351											2016-01-07	06:15:00	1.974	-0.928		2019-03-17 02:00:00	0.599118
2017-03-07	06:15:00	2	-1.3	-1.2871			2018-05-02	06:03:00	4.021	1.541	1.49562	97.0552											2016-01-07	06:20:00	1.958	-0.944		2019-03-17 03:00:00	0.145887
2017-03-07	06:20:00	1.983	-1.317	-1.29918			2018-05-02	06:04:00	4.016	1.536	1.49059	97.0434											2016-01-07	06:25:00	1.93	-0.972		2019-03-17 04:00:00	-0.248772
2017-03-07	06:25:00	1.974	-1.326	-1.30938			2018-05-02	06:05:00	4.039	1.559	1.48547	95.2836											2016-01-07	06:30:00	1.899	-1.003		2019-03-17 05:00:00	-0.583867
2017-03-07	06:30:00	1.968	-1.332	-1.31748			2018-05-02	06:06:00	4.033	1.553	1.48028	95.3172											2016-01-07	06:35:00	1.876	-1.026		2019-03-17 06:00:00	-0.899078
2017-03-07	06:35:00	1.954	-1.346	-1.32326			2018-05-02	06:07:00	4.028	1.548	1.475	95.2844											2016-01-07	06:40:00	1.85	-1.052		2019-03-17 07:00:00	-1.18622
2017-03-07	06:40:00	1.946	-1.354	-1.3265			2018-05-02	06:08:00	3.994	1.514	1.46965	97.0706											2016-01-07	06:45:00	1.829	-1.073		2019-03-17 08:00:00	-1.36589
2017-03-07	06:45:00	1.945	-1.355	-1.32699			2018-05-02	06:09:00	3.989	1.509	1.46422	97.0324											2016-01-07	06:50:00	1.796	-1.106		2019-03-17 09:00:00	-1.17518
2017-03-07	06:50:00	1.938	-1.362	-1.32452			2018-05-02	06:10:00	4.01	1.53	1.45871	95.3405											2016-01-07	06:55:00	1.773	-1.129		2019-03-17 10:00:00	-0.47082
2017-03-07	06:55:00	1.94	-1.36	-1.31888			2018-05-02	06:11:00	4.004	1.524	1.45312	95.3493											2016-01-07	07:00:00	1.758	-1.144		2019-03-17 11:00:00	0.387408
2017-03-07	07:00:00	1.94	-1.36	-1.30991			2018-05-02	06:12:00	3.999	1.519	1.44746	95.2905											2016-01-07	07:05:00	1.732	-1.17		2019-03-17 12:00:00	0.936887
2017-03-07	07:05:00	1.944	-1.356	-1.29742			2018-05-02	06:13:00	3.966	1.486	1.44172	97.0205											2016-01-07	07:10:00	1.701	-1.201		2019-03-17 13:00:00	1.08697
2017-03-07	07:10:00	1.946	-1.354	-1.2813			2018-05-02	06:14:00	3.96	1.48	1.43591	97.0211											2016-01-07	07:15:00	1.684	-1.218		2019-03-17 14:00:00	0.929044
2017-03-07	07:15:00	1.964	-1.336	-1.26141			2018-05-02	06:15:00	3.983	1.503	1.43002	95.1447											2016-01-07	07:20:00	1.663	-1.239		2019-03-17 15:00:00	0.565472
2017-03-07	07:20:00	1.971	-1.329	-1.23768			2018-05-02	06:16:00	3.979	1.499	1.42406	95.0009											2016-01-07	07:25:00	1.634	-1.268		2019-03-17 16:00:00	0.150094
2017-03-07	07:25:00	1.982	-1.318	-1.21003			2018-05-02	06:17:00	3.973	1.493	1.41803	94.9784											2016-01-07	07:30:00	1.612	-1.29		2019-03-17 17:00:00	-0.233672
2017-03-07	07:30:00	1.997	-1.303	-1.17846			2018-05-02	06:18:00	3.936	1.456	1.41192	96.9726											2016-01-07	07:35:00	1.592	-1.31		2019-03-17 18:00:00	-0.592665
2017-03-07	07:35:00	2.024	-1.276	-1.14297			2018-05-02	06:19:00	3.93	1.45	1.40574	96.9477											2016-01-07	07:40:00	1.562	-1.34		2019-03-17 19:00:00	-0.922641
2017-03-07	07:40:00	2.053	-1.247	-1.1036			2018-05-02	06:20:00	3.954	1.474	1.39949	94.9451											2016-01-07	07:45:00	1.545	-1.357		2019-03-17 20:00:00	-1.1833
2017-03-07	07:45:00	2.079	-1.221	-1.06043			2018-05-02	06:21:00	3.948	1.468	1.39317	94.9025											2016-01-07	07:50:00	1.521	-1.381		2019-03-17 21:00:00	-1.16756
2017-03-07	07:50:00	2.11	-1.19	-1.01357			2018-05-02	06:22:00	3.943	1.463	1.38678	94.7899											2016-01-07	07:55:00	1.5	-1.402		2019-03-17 22:00:00	-0.617498
2017-03-07	07:55:00	2.148	-1.152	-0.963183			2018-05-02	06:23:00	3.902	1.422	1.38031	97.0685											2016-01-07	08:00:00	1.483	-1.419		2019-03-17 23:00:00	0.281175
2017-03-07	08:00:00	2.19	-1.11	-0.909439			2018-05-02	06:24:00	3.898	1.418	1.37378	96.8818											2016-01-07	08:05:00	1.457	-1.445		2019-03-18	0.989091
2017-03-07	08:05:00	2.233	-1.067	-0.852552			2018-05-02	06:25:00	3.924	1.444	1.36718	94.6804											2016-01-07	08:10:00	1.442	-1.46		2019-03-18 01:00:00	1.23915
2017-03-07	08:10:00	2.274	-1.026	-0.792764			2018-05-02	06:26:00	3.917	1.437	1.36052	94.6777											2016-01-07	08:15:00	1.426	-1.476		2019-03-18 02:00:00	1.10483
2017-03-07	08:15:00	2.334	-0.966	-0.730341			2018-05-02	06:27:00	3.91	1.43	1.35378	94.6702											2016-01-07	08:20:00	1.411	-1.491		2019-03-18 03:00:00	0.72355
2017-03-07	08:20:00	2.39	-0.91	-0.665573			2018-05-02	06:28:00	3.876	1.396	1.34698	96.4889											2016-01-07	08:25:00	1.398	-1.504		2019-03-18 04:00:00	0.267917
2017-03-07	08:25:00	2.455	-0.845	-0.59877			2018-05-02	06:29:00	3.869	1.389	1.34012	96.4808											2016-01-07	08:30:00	1.377	-1.525		2019-03-18 05:00:00	-0.13691
2017-03-07	08:30:00	2.515	-0.785	-0.530253			2018-05-02	06:30:00	3.893	1.413	1.33319	94.3516											2016-01-07	08:35:00	1.363	-1.539		2019-03-18 06:00:00	-0.493423
2017-03-07	08:35:00	2.587	-0.713	-0.460359			2018-05-02	06:31:00	3.887	1.407	1.32619	94.2568											2016-01-07	08:40:00	1.352	-1.55		2019-03-18 07:00:00	-0.825902
2017-03-07	08:40:00	2.659	-0.641	-0.389429			2018-05-02	06:32:00	3.881	1.401	1.31914	94.1567											2016-01-07	08:45:00	1.342	-1.56		2019-03-18 08:00:00	-1.1634
2017-03-07	08:45:00	2.737	-0.563	-0.317808			2018-05-02	06:33:00	3.841	1.361	1.31201	96.4008											2016-01-07	08:50:00	1.329	-1.573		2019-03-18 09:00:00	-1.41201
2017-03-07	08:50:00	2.816	-0.484	-0.245838			2018-05-02	06:34:00	3.834	1.354	1.30483	96.3686											2016-01-07	08:55:00	1.313	-1.589		2019-03-18 10:00:00	-1.20266
2017-03-07	08:55:00	2.902	-0.398	-0.173858			2018-05-02	06:35:00	3.862	1.382	1.29759	93.8919											2016-01-07	09:00:00	1.314	-1.588		2019-03-18 11:00:00	-0.37646
2017-03-07	09:00:00	2.982	-0.318	-0.102196			2018-05-02	06:36:00	3.854	1.374	1.29028	93.9069											2016-01-07	09:05:00	1.306	-1.596		2019-03-18 12:00:00	0.593618
2017-03-07	09:05:00	3.077	-0.223	-0.0311689			2018-05-02	06:37:00	3.848	1.368	1.28292	93.7804											2016-01-07	09:10:00	1.3	-1.602		2019-03-18 13:00:00	1.16704
2017-03-07	09:10:00	3.168	-0.132	0.0389245			2018-05-02	06:38:00	3.804	1.324	1.27549	96.3362											2016-01-07	09:15:00	1.294	-1.608		2019-03-18 14:00:00	1.26966
2017-03-07	09:15:00	3.256	-0.044	0.107803			2018-05-02	06:39:00	3.796	1.316	1.26801	96.3532											2016-01-07	09:20:00	1.304	-1.598		2019-03-18 15:00:00	1.05155
2017-03-07	09:20:00	3.343	0.043	0.175205			2018-05-02	06:40:00	3.826	1.346	1.26047	93.6454											2016-01-07	09:25:00	1.296	-1.606		2019-03-18 16:00:00	0.656807
2017-03-07	09:25:00	3.433	0.133	0.240895			2018-05-02	06:41:00	3.819	1.339	1.25287	93.5676											2016-01-07	09:30:00	1.299	-1.603		2019-03-18 17:00:00	0.224999
2017-03-07	09:30:00	3.516	0.216	0.304659			2018-05-02	06:42:00	3.812	1.332	1.24522	93.4847											2016-01-07	09:35:00	1.304	-1.598		2019-03-18 18:00:00	-0.177948
2017-03-07	09:35:00	3.593	0.293	0.366311			2018-05-02	06:43:00	3.768	1.288	1.23751	96.0797											2016-01-07	09:40:00	1.317	-1.585		2019-03-18 19:00:00	-0.545778
2017-03-07	09:40:00	3.673	0.373	0.425689			2018-05-02	06:44:00	3.761	1.281	1.22974	95.9986											2016-01-07	09:45:00	1.323	-1.579		2019-03-18 20:00:00	-0.899184
2017-03-07	09:45:00	3.745	0.445	0.482657			2018-05-02	06:45:00	3.789	1.309	1.22193	93.348											2016-01-07	09:50:00	1.34	-1.562		2019-03-18 21:00:00	-1.21667
2017-03-07	09:50:00	3.812	0.512	0.537103			2018-05-02	06:46:00	3.782	1.302	1.21405	93.2453											2016-01-07	09:55:00	1.357	-1.545		2019-03-18 22:00:00	-1.20716
2017-03-07	09:55:00	3.874	0.574	0.588943			2018-05-02	06:47:00	3.775	1.295	1.20613	93.1376											2016-01-07	10:00:00	1.38	-1.522		2019-03-18 23:00:00	-0.551426
2017-03-07	10:00:00	3.925	0.625	0.638112			2018-05-02	06:48:00	3.729	1.249	1.19816	95.9293											2016-01-07	10:05:00	1.402	-1.5		2019-03-19	0.478316
2017-03-07	10:05:00	3.972	0.672	0.684568			2018-05-02	06:49:00	3.721	1.241	1.19013	95.9011											2016-01-07	10:10:00	1.434	-1.468		2019-03-19 01:00:00	1.23385
2017-03-07	10:10:00	4.02	0.72	0.728289			2018-05-02	06:50:00	3.753	1.273	1.18206	92.856											2016-01-07	10:15:00	1.471	-1.431		2019-03-19 02:00:00	1.4414
2017-03-07	10:15:00	4.053	0.753	0.769267			2018-05-02	06:51:00	3.744	1.264	1.17393	92.8745											2016-01-07	10:20:00	1.498	-1.404		2019-03-19 03:00:00	1.23778
2017-03-07	10:20:00	4.089	0.789	0.807513			2018-05-02	06:52:00	3.737	1.257	1.16576	92.7416											2016-01-07	10:25:00	1.544	-1.358		2019-03-19 04:00:00	0.819093
2017-03-07	10:25:00	4.118	0.818	0.843049			2018-05-02	06:53:00	3.692	1.212	1.15754	95.5069											2016-01-07	10:30:00	1.589	-1.313		2019-03-19 05:00:00	0.354143
2017-03-07	10:30:00	4.149	0.849	0.875904			2018-05-02	06:54:00	3.684	1.204	1.14928	95.455											2016-01-07	10:35:00	1.635	-1.267		2019-03-19 06:00:00	-0.0634069
2017-03-07	10:35:00	4.175	0.875	0.90612			2018-05-02	06:55:00	3.713	1.233	1.14097	92.5359											2016-01-07	10:40:00	1.689	-1.213		2019-03-19 07:00:00	-0.424883
2017-03-07	10:40:00	4.202	0.902	0.933739			2018-05-02	06:56:00	3.707	1.227	1.13261	92.3074											2016-01-07	10:45:00	1.747	-1.155		2019-03-19 08:00:00	-0.763576
2017-03-07	10:45:00	4.223	0.923	0.958812			2018-05-02	06:57:00	3.699	1.219	1.12421	92.2241											2016-01-07	10:50:00	1.807	-1.095		2019-03-19 09:00:00	-1.15123
2017-03-07	10:50:00	4.242	0.942	0.981386			2018-05-02	06:58:00	3.651	1.171	1.11577	95.2835											2016-01-07	10:55:00	1.865	-1.037		2019-03-19 10:00:00	-1.42754
2017-03-07	10:55:00	4.257	0.957	1.00151			2018-05-02	06:59:00	3.643	1.163	1.10729	95.2094											2016-01-07	11:00:00	1.938	-0.964		2019-03-19 11:00:00	-1.11172
2017-03-07	11:00:00	4.277	0.977	1.01924			2018-05-02	07:00:00	3.676	1.196	1.09876	91.8696											2016-01-07	11:05:00	2.013	-0.889		2019-03-19 12:00:00	-0.114394
2017-03-07	11:05:00	4.289	0.989	1.0346			2018-05-02	07:01:00	3.668	1.188	1.09019	91.7672											2016-01-07	11:10:00	2.075	-0.827		2019-03-19 13:00:00	0.922117
2017-03-07	11:10:00	4.297	0.997	1.04766			2018-05-02	07:02:00	3.659	1.179	1.08159	91.7378											2016-01-07	11:15:00	2.138	-0.764		2019-03-19 14:00:00	1.4266
2017-03-07	11:15:00	4.313	1.013	1.05843			2018-05-02	07:03:00	3.612	1.132	1.07295	94.7832											2016-01-07	11:20:00	2.212	-0.69		2019-03-19 15:00:00	1.4174
2017-03-07	11:20:00	4.321	1.021	1.06696			2018-05-02	07:04:00	3.604	1.124	1.06426	94.6854											2016-01-07	11:25:00	2.283	-0.619		2019-03-19 16:00:00	1.11952
2017-03-07	11:25:00	4.326	1.026	1.07327			2018-05-02	07:05:00	3.636	1.156	1.05555	91.3102											2016-01-07	11:30:00	2.351	-0.551		2019-03-19 17:00:00	0.68711
2017-03-07	11:30:00	4.324	1.024	1.0774			2018-05-02	07:06:00	3.626	1.146	1.04679	91.3432											2016-01-07	11:35:00	2.418	-0.484		2019-03-19 18:00:00	0.235574
2017-03-07	11:35:00	4.321	1.021	1.07935			2018-05-02	07:07:00	3.618	1.138	1.038	91.213											2016-01-07	11:40:00	2.481	-0.421		2019-03-19 19:00:00	-0.171157
2017-03-07	11:40:00	4.317	1.017	1.07917			2018-05-02	07:08:00	3.569	1.089	1.02918	94.507											2016-01-07	11:45:00	2.561	-0.341		2019-03-19 20:00:00	-0.528943
2017-03-07	11:45:00	4.306	1.006	1.07685			2018-05-02	07:09:00	3.561	1.081	1.02033	94.3872											2016-01-07	11:50:00	2.619	-0.283		2019-03-19 21:00:00	-0.902976
2017-03-07	11:50:00	4.295	0.995	1.07242			2018-05-02	07:10:00	3.596	1.116	1.01144	90.6307											2016-01-07	11:55:00	2.691	-0.211		2019-03-19 22:00:00	-1.25138
2017-03-07	11:55:00	4.279	0.979	1.06591			2018-05-02	07:11:00	3.588	1.108	1.00252	90.4801											2016-01-07	12:00:00	2.765	-0.137		2019-03-19 23:00:00	-1.16897
2017-03-07	12:00:00	4.269	0.969	1.05734			2018-05-02	07:12:00	3.58	1.1	0.99357	90.3246											2016-01-07	12:05:00	2.828	-0.074		2019-03-20	-0.340433
2017-03-07	12:05:00	4.243	0.943	1.04672			2018-05-02	07:13:00	3.531	1.051	0.984591	93.6814											2016-01-07	12:10:00	2.894	-0.008		2019-03-20 01:00:00	0.79802
2017-03-07	12:10:00	4.226	0.926	1.0341			2018-05-02	07:14:00	3.522	1.042	0.975584	93.6261											2016-01-07	12:15:00	2.962	0.06		2019-03-20 02:00:00	1.51408
2017-03-07	12:15:00	4.209	0.909	1.01951			2018-05-02	07:15:00	3.555	1.075	0.96655	89.9116											2016-01-07	12:20:00	3.036	0.134		2019-03-20 03:00:00	1.61151
2017-03-07	12:20:00	4.18	0.88	1.003			2018-05-02	07:16:00	3.547	1.067	0.957489	89.7365											2016-01-07	12:25:00	3.104	0.202		2019-03-20 04:00:00	1.32256
2017-03-07	12:25:00	4.166	0.866	0.984609			2018-05-02	07:17:00	3.539	1.059	0.948402	89.5564											2016-01-07	12:30:00	3.149	0.247		2019-03-20 05:00:00	0.866298
2017-03-07	12:30:00	4.141	0.841	0.964403			2018-05-02	07:18:00	3.482	1.002	0.93929	93.7416											2016-01-07	12:35:00	3.213	0.311		2019-03-20 06:00:00	0.383265
2017-03-07	12:35:00	4.127	0.827	0.942447			2018-05-02	07:19:00	3.475	0.995	0.930155	93.4829											2016-01-07	12:40:00	3.269	0.367		2019-03-20 07:00:00	-0.0445686
2017-03-07	12:40:00	4.103	0.803	0.918818			2018-05-02	07:20:00	3.512	1.032	0.920997	89.2439											2016-01-07	12:45:00	3.31	0.408		2019-03-20 08:00:00	-0.396787
2017-03-07	12:45:00	4.077	0.777	0.893595			2018-05-02	07:21:00	3.502	1.022	0.911816	89.2188											2016-01-07	12:50:00	3.353	0.451		2019-03-20 09:00:00	-0.741983
2017-03-07	12:50:00	4.055	0.755	0.866871			2018-05-02	07:22:00	3.492	1.012	0.902615	89.1912											2016-01-07	12:55:00	3.397	0.495		2019-03-20 10:00:00	-1.1654
2017-03-07	12:55:00	4.03	0.73	0.838742			2018-05-02	07:23:00	3.438	0.958	0.893393	93.2561											2016-01-07	13:00:00	3.429	0.527		2019-03-20 11:00:00	-1.39024
2017-03-07	13:00:00	4.001	0.701	0.809309			2018-05-02	07:24:00	3.43	0.95	0.884153	93.0687											2016-01-07	13:05:00	3.462	0.56		2019-03-20 12:00:00	-0.878667
2017-03-07	13:05:00	3.975	0.675	0.778682			2018-05-02	07:25:00	3.467	0.987	0.874894	88.6417											2016-01-07	13:10:00	3.496	0.594		2019-03-20 13:00:00	0.283804
2017-03-07	13:10:00	3.946	0.646	0.746971			2018-05-02	07:26:00	3.458	0.978	0.865617	88.5089											2016-01-07	13:15:00	3.519	0.617		2019-03-20 14:00:00	1.29239
2017-03-07	13:15:00	3.919	0.619	0.714289			2018-05-02	07:27:00	3.449	0.969	0.856324	88.3719											2016-01-07	13:20:00	3.54	0.638		2019-03-20 15:00:00	1.64575
2017-03-07	13:20:00	3.89	0.59	0.680753			2018-05-02	07:28:00	3.395	0.915	0.847015	92.57											2016-01-07	13:25:00	3.575	0.673		2019-03-20 16:00:00	1.50305
2017-03-07	13:25:00	3.858	0.558	0.646477			2018-05-02	07:29:00	3.385	0.905	0.837692	92.5626											2016-01-07	13:30:00	3.584	0.682		2019-03-20 17:00:00	1.12931
2017-03-07	13:30:00	3.829	0.529	0.611573			2018-05-02	07:30:00	3.422	0.942	0.828355	87.9357											2016-01-07	13:35:00	3.602	0.7		2019-03-20 18:00:00	0.656041
2017-03-07	13:35:00	3.801	0.501	0.576153			2018-05-02	07:31:00	3.413	0.933	0.819005	87.7818											2016-01-07	13:40:00	3.616	0.714		2019-03-20 19:00:00	0.18721
2017-03-07	13:40:00	3.766	0.466	0.540322			2018-05-02	07:32:00	3.404	0.924	0.809642	87.6236											2016-01-07	13:45:00	3.622	0.72		2019-03-20 20:00:00	-0.208085
2017-03-07	13:45:00	3.734	0.434	0.50418			2018-05-02	07:33:00	3.348	0.868	0.800269	92.1969											2016-01-07	13:50:00	3.639	0.737		2019-03-20 21:00:00	-0.553014
2017-03-07	13:50:00	3.691	0.391	0.467823			2018-05-02	07:34:00	3.339	0.859	0.790885	92.0704											2016-01-07	13:55:00	3.638	0.736		2019-03-20 22:00:00	-0.946774
2017-03-07	13:55:00	3.656	0.356	0.431337			2018-05-02	07:35:00	3.375	0.895	0.781492	87.3175											2016-01-07	14:00:00	3.646	0.744		2019-03-20 23:00:00	-1.27287
2017-03-07	14:00:00	3.618	0.318	0.394803			2018-05-02	07:36:00	3.367	0.887	0.77209	87.0451											2016-01-07	14:05:00	3.65	0.748		2019-03-21	-1.03128
2017-03-07	14:05:00	3.584	0.284	0.358291			2018-05-02	07:37:00	3.357	0.877	0.762681	86.9647											2016-01-07	14:10:00	3.659	0.757		2019-03-21 01:00:00	-0.0128246
2017-03-07	14:10:00	3.542	0.242	0.321865			2018-05-02	07:38:00	3.305	0.825	0.753264	91.3047											2016-01-07	14:15:00	3.659	0.757		2019-03-21 02:00:00	1.15442
2017-03-07	14:15:00	3.501	0.201	0.285578			2018-05-02	07:39:00	3.295	0.815	0.743842	91.2689											2016-01-07	14:20:00	3.663	0.761		2019-03-21 03:00:00	1.74455
2017-03-07	14:20:00	3.47	0.17	0.249478			2018-05-02	07:40:00	3.332	0.852	0.734414	86.1988											2016-01-07	14:25:00	3.661	0.759		2019-03-21 04:00:00	1.70854
2017-03-07	14:25:00	3.427	0.127	0.213602			2018-05-02	07:41:00	3.324	0.844	0.724982	85.8983											2016-01-07	14:30:00	3.663	0.761		2019-03-21 05:00:00	1.34647
2017-03-07	14:30:00	3.393	0.093	0.177981			2018-05-02	07:42:00	3.314	0.834	0.715546	85.7969											2016-01-07	14:35:00	3.663	0.761		2019-03-21 06:00:00	0.852603
2017-03-07	14:35:00	3.352	0.052	0.142639			2018-05-02	07:43:00	3.258	0.778	0.706108	90.7593											2016-01-07	14:40:00	3.647	0.745		2019-03-21 07:00:00	0.344593
2017-03-07	14:40:00	3.311	0.011	0.107596			2018-05-02	07:44:00	3.249	0.769	0.696667	90.5939											2016-01-07	14:45:00	3.647	0.745		2019-03-21 08:00:00	-0.0862709
2017-03-07	14:45:00	3.275	-0.025	0.0728627			2018-05-02	07:45:00	3.287	0.807	0.687226	85.1581											2016-01-07	14:50:00	3.639	0.737		2019-03-21 09:00:00	-0.42575
2017-03-07	14:50:00	3.232	-0.068	0.0384495			2018-05-02	07:46:00	3.278	0.798	0.677783	84.9353											2016-01-07	14:55:00	3.636	0.734		2019-03-21 10:00:00	-0.782276
2017-03-07	14:55:00	3.201	-0.099	0.00436163			2018-05-02	07:47:00	3.267	0.787	0.668342	84.9227											2016-01-07	15:00:00	3.617	0.715		2019-03-21 11:00:00	-1.19888
2017-03-07	15:00:00	3.167	-0.133	-0.0293974			2018-05-02	07:48:00	3.215	0.735	0.658901	89.6464											2016-01-07	15:05:00	3.6	0.698		2019-03-21 12:00:00	-1.2747
2017-03-07	15:05:00	3.127	-0.173	-0.0628256			2018-05-02	07:49:00	3.207	0.727	0.649462	89.3346											2016-01-07	15:10:00	3.58	0.678		2019-03-21 13:00:00	-0.522407
2017-03-07	15:10:00	3.091	-0.209	-0.0959216			2018-05-02	07:50:00	3.239	0.759	0.640026	84.3249											2016-01-07	15:15:00	3.562	0.66		2019-03-21 14:00:00	0.732373
2017-03-07	15:15:00	3.06	-0.24	-0.128684			2018-05-02	07:51:00	3.233	0.753	0.630593	83.7442											2016-01-07	15:20:00	3.536	0.634		2019-03-21 15:00:00	1.61057
2017-03-07	15:20:00	3.024	-0.276	-0.161111			2018-05-02	07:52:00	3.225	0.745	0.621165	83.3778											2016-01-07	15:25:00	3.502	0.6		2019-03-21 16:00:00	1.78042
2017-03-07	15:25:00	2.983	-0.317	-0.1932			2018-05-02	07:53:00	3.171	0.691	0.611741	88.5298											2016-01-07	15:30:00	3.469	0.567		2019-03-21 17:00:00	1.52375
2017-03-07	15:30:00	2.958	-0.342	-0.224945			2018-05-02	07:54:00	3.16	0.68	0.602322	88.5768											2016-01-07	15:35:00	3.437	0.535		2019-03-21 18:00:00	1.08557
2017-03-07	15:35:00	2.922	-0.378	-0.256342			2018-05-02	07:55:00	3.197	0.717	0.59291	82.6932											2016-01-07	15:40:00	3.4	0.498		2019-03-21 19:00:00	0.570688
2017-03-07	15:40:00	2.892	-0.408	-0.287383			2018-05-02	07:56:00	3.187	0.707	0.583505	82.5325											2016-01-07	15:45:00	3.366	0.464		2019-03-21 20:00:00	0.0931561
2017-03-07	15:45:00	2.856	-0.444	-0.31806			2018-05-02	07:57:00	3.178	0.698	0.574107	82.2502											2016-01-07	15:50:00	3.321	0.419		2019-03-21 21:00:00	-0.285649
2017-03-07	15:50:00	2.82	-0.48	-0.348364			2018-05-02	07:58:00	3.124	0.644	0.564717	87.689											2016-01-07	15:55:00	3.287	0.385		2019-03-21 22:00:00	-0.629728
2017-03-07	15:55:00	2.786	-0.514	-0.378284			2018-05-02	07:59:00	3.117	0.637	0.555336	87.1799											2016-01-07	16:00:00	3.248	0.346		2019-03-21 23:00:00	-1.02889
2017-03-07	16:00:00	2.751	-0.549	-0.407813			2018-05-02	08:00:00	3.152	0.672	0.545964	81.2447											2016-01-07	16:05:00	3.202	0.3		2019-03-22	-1.26096
2017-03-07	16:05:00	2.726	-0.574	-0.43694			2018-05-02	08:01:00	3.145	0.665	0.536603	80.6922											2016-01-07	16:10:00	3.147	0.245		2019-03-22 01:00:00	-0.807174
2017-03-07	16:10:00	2.697	-0.603	-0.465659			2018-05-02	08:02:00	3.135	0.655	0.527252	80.4965											2016-01-07	16:15:00	3.111	0.209		2019-03-22 02:00:00	0.350521
2017-03-07	16:15:00	2.678	-0.622	-0.493964			2018-05-02	08:03:00	3.086	0.606	0.517913	85.4642											2016-01-07	16:20:00	3.064	0.162		2019-03-22 03:00:00	1.44517
2017-03-07	16:20:00	2.65	-0.65	-0.521853			2018-05-02	08:04:00	3.078	0.598	0.508585	85.0477											2016-01-07	16:25:00	3.024	0.122		2019-03-22 04:00:00	1.86726
2017-03-07	16:25:00	2.616	-0.684	-0.549325			2018-05-02	08:05:00	3.107	0.627	0.49927	79.6284											2016-01-07	16:30:00	2.988	0.086		2019-03-22 05:00:00	1.72112
2017-03-07	16:30:00	2.591	-0.709	-0.576383			2018-05-02	08:06:00	3.102	0.622	0.489968	78.773											2016-01-07	16:35:00	2.942	0.04		2019-03-22 06:00:00	1.30737
2017-03-07	16:35:00	2.569	-0.731	-0.603036			2018-05-02	08:07:00	3.094	0.614	0.480679	78.2866											2016-01-07	16:40:00	2.892	-0.01		2019-03-22 07:00:00	0.774612
2017-03-07	16:40:00	2.553	-0.747	-0.629294			2018-05-02	08:08:00	3.04	0.56	0.471405	84.1795											2016-01-07	16:45:00	2.85	-0.052		2019-03-22 08:00:00	0.244326
2017-03-07	16:45:00	2.52	-0.78	-0.655172			2018-05-02	08:09:00	3.034	0.554	0.462145	83.4197											2016-01-07	16:50:00	2.812	-0.09		2019-03-22 09:00:00	-0.182033
2017-03-07	16:50:00	2.504	-0.796	-0.680687			2018-05-02	08:10:00	3.069	0.589	0.4529	76.8931											2016-01-07	16:55:00	2.775	-0.127		2019-03-22 10:00:00	-0.516589
2017-03-07	16:55:00	2.475	-0.825	-0.705861			2018-05-02	08:11:00	3.059	0.579	0.443671	76.6272											2016-01-07	17:00:00	2.729	-0.173		2019-03-22 11:00:00	-0.878415
2017-03-07	17:00:00	2.457	-0.843	-0.730716			2018-05-02	08:12:00	3.051	0.571	0.434458	76.0873											2016-01-07	17:05:00	2.693	-0.209		2019-03-22 12:00:00	-1.22119
2017-03-07	17:05:00	2.427	-0.873	-0.755275			2018-05-02	08:13:00	2.997	0.517	0.425262	82.2557											2016-01-07	17:10:00	2.65	-0.252		2019-03-22 13:00:00	-1.07437
2017-03-07	17:10:00	2.399	-0.901	-0.779562			2018-05-02	08:14:00	2.992	0.512	0.416083	81.2661											2016-01-07	17:15:00	2.61	-0.292		2019-03-22 14:00:00	-0.11091
2017-03-07	17:15:00	2.386	-0.914	-0.803599			2018-05-02	08:15:00	3.025	0.545	0.406921	74.6644											2016-01-07	17:20:00	2.567	-0.335		2019-03-22 15:00:00	1.12424
2017-03-07	17:20:00	2.366	-0.934	-0.827404			2018-05-02	08:16:00	3.016	0.536	0.397777	74.2121											2016-01-07	17:25:00	2.516	-0.386		2019-03-22 16:00:00	1.80858
2017-03-07	17:25:00	2.342	-0.958	-0.850991			2018-05-02	08:17:00	3.008	0.528	0.388652	73.6083											2016-01-07	17:30:00	2.478	-0.424		2019-03-22 17:00:00	1.81868
2017-03-07	17:30:00	2.326	-0.974	-0.874367			2018-05-02	08:18:00	2.966	0.486	0.379545	78.0957											2016-01-07	17:35:00	2.445	-0.457		2019-03-22 18:00:00	1.48451
2017-03-07	17:35:00	2.305	-0.995	-0.897532			2018-05-02	08:19:00	2.956	0.476	0.370458	77.8272											2016-01-07	17:40:00	2.406	-0.496		2019-03-22 19:00:00	0.991575
2017-03-07	17:40:00	2.287	-1.013	-0.920474			2018-05-02	08:20:00	2.982	0.502	0.36139	71.99											2016-01-07	17:45:00	2.367	-0.535		2019-03-22 20:00:00	0.443111
2017-03-07	17:45:00	2.267	-1.033	-0.94317			2018-05-02	08:21:00	2.976	0.496	0.352342	71.0367											2016-01-07	17:50:00	2.334	-0.568		2019-03-22 21:00:00	-0.0317736
2017-03-07	17:50:00	2.25	-1.05	-0.965585			2018-05-02	08:22:00	2.97	0.49	0.343315	70.0642											2016-01-07	17:55:00	2.296	-0.606		2019-03-22 22:00:00	-0.402918
2017-03-07	17:55:00	2.234	-1.066	-0.987666			2018-05-02	08:23:00	2.924	0.444	0.334308	75.2945											2016-01-07	18:00:00	2.261	-0.641		2019-03-22 23:00:00	-0.758208
2017-03-07	18:00:00	2.212	-1.088	-1.00935			2018-05-02	08:24:00	2.916	0.436	0.325322	74.6152											2016-01-07	18:05:00	2.223	-0.679		2019-03-23	-1.12778
2017-03-07	18:05:00	2.197	-1.103	-1.03055			2018-05-02	08:25:00	2.948	0.468	0.316358	67.5978											2016-01-07	18:10:00	2.194	-0.708		2019-03-23 01:00:00	-1.20476
2017-03-07	18:10:00	2.177	-1.123	-1.05116			2018-05-02	08:26:00	2.937	0.457	0.307415	67.2681											2016-01-07	18:15:00	2.156	-0.746		2019-03-23 02:00:00	-0.548847
2017-03-07	18:15:00	2.163	-1.137	-1.07107			2018-05-02	08:27:00	2.933	0.453	0.298495	65.8929											2016-01-07	18:20:00	2.133	-0.769		2019-03-23 03:00:00	0.650651
2017-03-07	18:20:00	2.157	-1.143	-1.09014			2018-05-02	08:28:00	2.878	0.398	0.289596	72.7629											2016-01-07	18:25:00	2.104	-0.798		2019-03-23 04:00:00	1.59843
2017-03-07	18:25:00	2.144	-1.156	-1.10821			2018-05-02	08:29:00	2.871	0.391	0.280721	71.7956											2016-01-07	18:30:00	2.089	-0.813		2019-03-23 05:00:00	1.86782
2017-03-07	18:30:00	2.123	-1.177	-1.12512			2018-05-02	08:30:00	2.909	0.429	0.271868	63.3725											2016-01-07	18:35:00	2.054	-0.848		2019-03-23 06:00:00	1.65692
2017-03-07	18:35:00	2.107	-1.193	-1.14069			2018-05-02	08:31:00	2.897	0.417	0.263039	63.0788											2016-01-07	18:40:00	2.013	-0.889		2019-03-23 07:00:00	1.20848
2017-03-07	18:40:00	2.103	-1.197	-1.15471			2018-05-02	08:32:00	2.89	0.41	0.254232	62.0079											2016-01-07	18:45:00	2.008	-0.894		2019-03-23 08:00:00	0.643018
2017-03-07	18:45:00	2.093	-1.207	-1.16698			2018-05-02	08:33:00	2.841	0.361	0.24545	67.9917											2016-01-07	18:50:00	1.974	-0.928		2019-03-23 09:00:00	0.104826
2017-03-07	18:50:00	2.077	-1.223	-1.17728			2018-05-02	08:34:00	2.833	0.353	0.236691	67.0514											2016-01-07	18:55:00	1.953	-0.949		2019-03-23 10:00:00	-0.314875
2017-03-07	18:55:00	2.072	-1.228	-1.1854			2018-05-02	08:35:00	2.865	0.385	0.227957	59.2096											2016-01-07	19:00:00	1.917	-0.985		2019-03-23 11:00:00	-0.654058
2017-03-07	19:00:00	2.061	-1.239	-1.19112			2018-05-02	08:36:00	2.857	0.377	0.219247	58.1556											2016-01-07	19:05:00	1.896	-1.006		2019-03-23 12:00:00	-0.995429
2017-03-07	19:05:00	2.05	-1.25	-1.19421			2018-05-02	08:37:00	2.848	0.368	0.210561	57.2177											2016-01-07	19:10:00	1.873	-1.029		2019-03-23 13:00:00	-1.19986
2017-03-07	19:10:00	2.048	-1.252	-1.19445			2018-05-02	08:38:00	2.801	0.321	0.2019	62.8973											2016-01-07	19:15:00	1.857	-1.045		2019-03-23 14:00:00	-0.818992
2017-03-07	19:15:00	2.037	-1.263	-1.19166			2018-05-02	08:39:00	2.795	0.315	0.193264	61.3538											2016-01-07	19:20:00	1.828	-1.074		2019-03-23 15:00:00	0.261519
2017-03-07	19:20:00	2.036	-1.264	-1.18562			2018-05-02	08:40:00	2.826	0.346	0.184654	53.3681											2016-01-07	19:25:00	1.802	-1.1		2019-03-23 16:00:00	1.37558
2017-03-07	19:25:00	2.045	-1.255	-1.17617			2018-05-02	08:41:00	2.817	0.337	0.176068	52.2457											2016-01-07	19:30:00	1.785	-1.117		2019-03-23 17:00:00	1.86247
2017-03-07	19:30:00	2.047	-1.253	-1.16314			2018-05-02	08:42:00	2.809	0.329	0.167508	50.9142											2016-01-07	19:35:00	1.755	-1.147		2019-03-23 18:00:00	1.76736
2017-03-07	19:35:00	2.057	-1.243	-1.14641			2018-05-02	08:43:00	2.759	0.279	0.158973	56.9797											2016-01-07	19:40:00	1.742	-1.16		2019-03-23 19:00:00	1.38718
2017-03-07	19:40:00	2.07	-1.23	-1.12587			2018-05-02	08:44:00	2.749	0.269	0.150464	55.9347											2016-01-07	19:45:00	1.711	-1.191		2019-03-23 20:00:00	0.852436
2017-03-07	19:45:00	2.077	-1.223	-1.10144			2018-05-02	08:45:00	2.783	0.303	0.141981	46.8586											2016-01-07	19:50:00	1.693	-1.209		2019-03-23 21:00:00	0.291153
2017-03-07	19:50:00	2.094	-1.206	-1.07307			2018-05-02	08:46:00	2.776	0.296	0.133524	45.1096											2016-01-07	19:55:00	1.673	-1.229		2019-03-23 22:00:00	-0.173507
2017-03-07	19:55:00	2.114	-1.186	-1.04074			2018-05-02	08:47:00	2.767	0.287	0.125093	43.5865											2016-01-07	20:00:00	1.645	-1.257		2019-03-23 23:00:00	-0.552502
2017-03-07	20:00:00	2.139	-1.161	-1.00449			2018-05-02	08:48:00	2.722	0.242	0.116689	48.2184											2016-01-07	20:05:00	1.624	-1.278		2019-03-24	-0.915377
2017-03-07	20:05:00	2.163	-1.137	-0.964354			2018-05-02	08:49:00	2.716	0.236	0.10831	45.8941											2016-01-07	20:10:00	1.601	-1.301		2019-03-24 01:00:00	-1.21173
2017-03-07	20:10:00	2.2	-1.1	-0.920432			2018-05-02	08:50:00	2.741	0.261	0.099958	38.2981											2016-01-07	20:15:00	1.572	-1.33		2019-03-24 02:00:00	-1.11477
2017-03-07	20:15:00	2.241	-1.059	-0.872846			2018-05-02	08:51:00	2.735	0.255	0.0916323	35.9342											2016-01-07	20:20:00	1.555	-1.347		2019-03-24 03:00:00	-0.326265
2017-03-07	20:20:00	2.275	-1.025	-0.821757			2018-05-02	08:52:00	2.727	0.247	0.0833332	33.7381											2016-01-07	20:25:00	1.538	-1.364		2019-03-24 04:00:00	0.816407
2017-03-07	20:25:00	2.303	-0.997	-0.767354			2018-05-02	08:53:00	2.681	0.201	0.0750607	37.3436											2016-01-07	20:30:00	1.522	-1.38		2019-03-24 05:00:00	1.59678
2017-03-07	20:30:00	2.346	-0.954	-0.709858			2018-05-02	08:54:00	2.671	0.191	0.0668148	34.9816											2016-01-07	20:35:00	1.507	-1.395		2019-03-24 06:00:00	1.76432
2017-03-07	20:35:00	2.396	-0.904	-0.64952			2018-05-02	08:55:00	2.707	0.227	0.0585957	25.8131											2016-01-07	20:40:00	1.477	-1.425		2019-03-24 07:00:00	1.52899
2017-03-07	20:40:00	2.445	-0.855	-0.586613			2018-05-02	08:56:00	2.698	0.218	0.0504034	23.1208											2016-01-07	20:45:00	1.471	-1.431		2019-03-24 08:00:00	1.06025
2017-03-07	20:45:00	2.5	-0.8	-0.521433			2018-05-02	08:57:00	2.689	0.209	0.0422378	20.2095											2016-01-07	20:50:00	1.451	-1.451		2019-03-24 09:00:00	0.48284
2017-03-07	20:50:00	2.565	-0.735	-0.454293			2018-05-02	08:58:00	2.647	0.167	0.0340992	20.4187											2016-01-07	20:55:00	1.443	-1.459		2019-03-24 10:00:00	-0.0444563
2017-03-07	20:55:00	2.625	-0.675	-0.385522			2018-05-02	08:59:00	2.639	0.159	0.0259874	16.3443											2016-01-07	21:00:00	1.429	-1.473		2019-03-24 11:00:00	-0.461397
2017-03-07	21:00:00	2.689	-0.611	-0.315455			2018-05-02	09:00:00	2.665	0.185	0.0179025	9.67702											2016-01-07	21:05:00	1.424	-1.478		2019-03-24 12:00:00	-0.804585
2017-03-07	21:05:00	2.762	-0.538	-0.244438			2018-05-02	09:01:00	2.659	0.179	0.00984452	5.49973											2016-01-07	21:10:00	1.413	-1.489		2019-03-24 13:00:00	-1.08879
2017-03-07	21:10:00	2.827	-0.473	-0.172815			2018-05-02	09:02:00	2.651	0.171	0.0018135	1.06053											2016-01-07	21:15:00	1.415	-1.487		2019-03-24 14:00:00	-1.12619
2017-03-07	21:15:00	2.911	-0.389	-0.100929			2018-05-02	09:03:00	2.607	0.127	-0.00619058	-4.87447											2016-01-07	21:20:00	1.419	-1.483		2019-03-24 15:00:00	-0.567721
2017-03-07	21:20:00	2.995	-0.305	-0.0291174			2018-05-02	09:04:00	2.601	0.121	-0.0141677	-11.7088											2016-01-07	21:25:00	1.415	-1.487		2019-03-24 16:00:00	0.51488
2017-03-07	21:25:00	3.087	-0.213	0.0422944			2018-05-02	09:05:00	2.629	0.149	-0.0221179	-14.8442											2016-01-07	21:30:00	1.411	-1.491		2019-03-24 17:00:00	1.45385
2017-03-07	21:30:00	3.184	-0.116	0.112992			2018-05-02	09:06:00	2.623	0.143	-0.0300411	-21.0078											2016-01-07	21:35:00	1.413	-1.489		2019-03-24 18:00:00	1.78471
2017-03-07	21:35:00	3.276	-0.024	0.18268			2018-05-02	09:07:00	2.615	0.135	-0.0379374	-28.1018											2016-01-07	21:40:00	1.422	-1.48		2019-03-24 19:00:00	1.63829
2017-03-07	21:40:00	3.362	0.062	0.251078			2018-05-02	09:08:00	2.57	0.09	-0.0458068	-50.8965											2016-01-07	21:45:00	1.437	-1.465		2019-03-24 20:00:00	1.2354
2017-03-07	21:45:00	3.454	0.154	0.317931			2018-05-02	09:09:00	2.564	0.084	-0.0536493	-63.8683											2016-01-07	21:50:00	1.45	-1.452		2019-03-24 21:00:00	0.683886
2017-03-07	21:50:00	3.54	0.24	0.383003			2018-05-02	09:10:00	2.592	0.112	-0.061465	-54.8795											2016-01-07	21:55:00	1.463	-1.439		2019-03-24 22:00:00	0.137219
2017-03-07	21:55:00	3.624	0.324	0.446087			2018-05-02	09:11:00	2.585	0.105	-0.0692538	-65.956											2016-01-07	22:00:00	1.481	-1.421		2019-03-24 23:00:00	-0.317213
2017-03-07	22:00:00	3.708	0.408	0.506995			2018-05-02	09:12:00	2.578	0.098	-0.0770158	-78.5876											2016-01-07	22:05:00	1.51	-1.392		2019-03-25	-0.712892
2017-03-07	22:05:00	3.784	0.484	0.56557			2018-05-02	09:13:00	2.534	0.054	-0.0847511	-156.946											2016-01-07	22:10:00	1.54	-1.362		2019-03-25 01:00:00	-1.06178
2017-03-07	22:10:00	3.853	0.553	0.621675			2018-05-02	09:14:00	2.527	0.047	-0.0924596	-196.723											2016-01-07	22:15:00	1.568	-1.334		2019-03-25 02:00:00	-1.25692
2017-03-07	22:15:00	3.922	0.622	0.6752			2018-05-02	09:15:00	2.557	0.077	-0.100142	-130.054											2016-01-07	22:20:00	1.607	-1.295		2019-03-25 03:00:00	-1.01942
2017-03-07	22:20:00	3.983	0.683	0.726059			2018-05-02	09:16:00	2.549	0.069	-0.107797	-156.227											2016-01-07	22:25:00	1.653	-1.249		2019-03-25 04:00:00	-0.192718
2017-03-07	22:25:00	4.039	0.739	0.774185			2018-05-02	09:17:00	2.542	0.062	-0.115425	-186.17											2016-01-07	22:30:00	1.7	-1.202		2019-03-25 05:00:00	0.830707
[truncated: 41,751 more rows]

## Sheet: Measured- Simulated- (Q)
CNM
TIME	Q-NORTH (m3/s)CHANNEL (19-03-2019)
06:45:58.468000	254944
08:02:42.383000	237800
09:11:40.596000	232170
10:13:33.957000	181697
11:11:51.830000	77756.8
12:07:15.064000	-52177.1
13:16:38.809000	-149653
14:23:20.170000	-95143.2
15:30:01.532000	12419.9										Q-CNM (m3/s) CHANNEL (18-03-2019)
16:36:42.894000	93261.1										Real	Simulated by the model
17:43:24.255000	174102										254944	249395
											237800	231583
CSA											232170	212883
TIME	Q-SANTANA (m3/s) CHANNEL (18-03-2019)										181697	177756
06:20:59	17583.7										77756.8	53073.5
06:39:13	20666.4										-52177.1	-99580.6
06:46:08	20575.9										-149653	-143917
06:50:51	17680.4										-95143.2	-47679.7
06:55:51	19977.1										12419.9	115557
07:02:37	18139.2										93261.1	203965
07:08:03	19495.2										174102	239524
07:14:12	17623.8										254944	257354
07:19:28	19150.4
07:26:04	18286.7
07:31:17	18976.8
07:48:27	17337.9
07:54:14	18872.8
07:59:56	17488.4
08:05:51	18669.6										Q-CSA (m3/s) CHANNEL (18-03-2019)
08:12:06	17238.7										real	Simulated by the model
08:17:14	18470.1										19977.1	22412.2
08:23:03	17203.3										18872.8	20565.5
08:34:23	16851.3										15930	18300
08:39:13	18305.6										12188.3	15321.1
08:45:18	16775										3930.89	8314.43
08:56:36	15930										-10041	-8069
09:02:18	17731.6										-12983	-12359.7
09:13:58	16435.9										-7433.15	-6482.02
09:20:34	15406.7										1350.44	6394.18
09:25:48	16353.6										10601.2	15187.5
09:31:56	14860.7										18023.6	19966.3
09:37:30	15199.8										20853.5	22295.5
09:43:57	13956.3
09:49:11	14211.6
09:55:15	12188.3
10:00:31	12708.8
10:06:51	10156.4
10:12:02	10735.5
10:18:17	9324.88
10:23:49	9534.55
10:29:41	7897.44
10:35:19	7320.15
10:48:03	5350.74
10:54:18	3930.89
10:59:50	3217.28
11:05:58	1595.16
11:11:31	580.6
11:17:31	-114.427
11:22:53	-1922.82
11:29:12	-3425.97
11:34:44	-4420.73
11:41:17	-5919.39
11:46:09	-6933.53
11:51:14	-8352.54
12:01:38	-10724.6
12:07:15	-11313.8
12:12:40	-11797.9
12:18:19	-12674.4
12:24:36	-12989.2
12:29:46	-13381.1
12:35:14	-13183.3
12:46:36	-12635.9
12:52:20	-12983.3
12:58:20	-12433.4
13:04:18	-11893.6
13:10:11	-11604.9
13:16:27	-11374.9
13:21:55	-10456.9
13:27:26	-9757.28
13:36:07	-9967.48
13:42:24	-8199.5
13:48:07	-7918.61
13:55:01	-7433.15
14:03:13	-6320.17
14:11:13	-3817.79
14:15:12	-4827.51
14:22:20	-3808.48
14:33:13	-1911.83
14:38:47	-1832.83
14:44:17	-137.893
14:49:15	-250.974
14:54:51	1350.44
14:59:59	1359.2
15:05:58	2790.15
15:10:38	3274.89
15:15:53	4394.42
15:21:24	4362.8
15:32:51	6660.2
15:38:16	7657.78
15:44:38	8361.99
15:50:05	9755.15
15:55:51	10601.2
16:01:17	11773.7
16:06:57	12503
16:12:38	13169.9
16:18:43	13460.9
16:24:00	14426.3
16:29:42	15378.4
16:35:04	15430.7
16:41:01	16388.8
16:46:19	16887.3
16:52:16	17042.5
16:57:47	18023.6
17:03:38	18567.4
17:09:02	19649.6
17:15:07	19241.7
17:20:01	20113.1
17:25:18	19896.7
17:30:17	20218.8
17:41:55	20647.3
17:48:01	21986.8
17:53:40	20853.5
17:58:51	22265.3
18:04:28	20587.4
18:09:29	22729.2
18:16:09	21390.8
18:21:50	19567.7

## Sheet: Tide(m) simulated-CDSA station
	May-2019				November-2019
	Date-Time	Predicted	Tide generated by the model		Date-Time	Predicted	Tide generated by the model
	2019-05-01	0.471547	0.86742		2019-11-01	-0.739769	-1.24217
	2019-05-01 01:00:00	0.777366	0.933589		2019-11-01 01:00:00	-1.00237	-1.45526
	2019-05-01 02:00:00	0.766803	0.381979		2019-11-01 02:00:00	-1.1506	-1.21362
	2019-05-01 03:00:00	0.465376	-0.093782		2019-11-01 03:00:00	-0.763394	-0.345908
	2019-05-01 04:00:00	0.0576247	-0.466219		2019-11-01 04:00:00	0.280166	0.718819
	2019-05-01 05:00:00	-0.358469	-0.730933		2019-11-01 05:00:00	1.30983	1.48661
	2019-05-01 06:00:00	-0.75548	-0.925533		2019-11-01 06:00:00	1.72934	1.6666
	2019-05-01 07:00:00	-1.02063	-1.03165		2019-11-01 07:00:00	1.63752	1.5555
	2019-05-01 08:00:00	-1.13099	-1.02736		2019-11-01 08:00:00	1.25649	1.04905
	2019-05-01 09:00:00	-1.13022	-0.952685		2019-11-01 09:00:00	0.677122	0.47998
	2019-05-01 10:00:00	-0.880775	-0.795964		2019-11-01 10:00:00	0.0946238	-0.0376003
	2019-05-01 11:00:00	-0.310401	-0.171133		2019-11-01 11:00:00	-0.357539	-0.624966
	2019-05-01 12:00:00	0.335539	0.693798		2019-11-01 12:00:00	-0.705035	-1.08806
	2019-05-01 13:00:00	0.785661	1.01875		2019-11-01 13:00:00	-0.981424	-1.39768
	2019-05-01 14:00:00	0.920852	0.697029		2019-11-01 14:00:00	-1.19695	-1.44096
	2019-05-01 15:00:00	0.718297	0.112901		2019-11-01 15:00:00	-1.1565	-1.01798
	2019-05-01 16:00:00	0.309145	-0.289658		2019-11-01 16:00:00	-0.541506	-0.0368042
	2019-05-01 17:00:00	-0.140479	-0.609492		2019-11-01 17:00:00	0.454183	0.806694
	2019-05-01 18:00:00	-0.579607	-0.838206		2019-11-01 18:00:00	1.1996	1.29415
	2019-05-01 19:00:00	-0.926836	-1.00131		2019-11-01 19:00:00	1.42496	1.32676
	2019-05-01 20:00:00	-1.096	-1.04065		2019-11-01 20:00:00	1.26527	0.991742
	2019-05-01 21:00:00	-1.12396	-0.973968		2019-11-01 21:00:00	0.851446	0.424957
	2019-05-01 22:00:00	-0.958955	-0.845983		2019-11-01 22:00:00	0.329159	-0.018234
	2019-05-01 23:00:00	-0.471481	-0.415386		2019-11-01 23:00:00	-0.149918	-0.478751
	2019-05-02	0.199726	0.488753		2019-11-02	-0.536781	-0.962245
	2019-05-02 01:00:00	0.740375	1.01443		2019-11-02 01:00:00	-0.823006	-1.31179
	2019-05-02 02:00:00	0.968352	0.951534		2019-11-02 02:00:00	-1.03349	-1.36514
	2019-05-02 03:00:00	0.84076	0.351256		2019-11-02 03:00:00	-1.06507	-0.958851
	2019-05-02 04:00:00	0.454837	-0.118592		2019-11-02 04:00:00	-0.5862	-0.0371825
	2019-05-02 05:00:00	-8.191e-05	-0.484534		2019-11-02 05:00:00	0.369148	0.809614
	2019-05-02 06:00:00	-0.437475	-0.751847		2019-11-02 06:00:00	1.17322	1.33675
	2019-05-02 07:00:00	-0.812906	-0.964417		2019-11-02 07:00:00	1.43777	1.44365
	2019-05-02 08:00:00	-1.04579	-1.06805		2019-11-02 08:00:00	1.31096	1.2422
	2019-05-02 09:00:00	-1.15808	-1.03172		2019-11-02 09:00:00	0.931304	0.727067
	2019-05-02 10:00:00	-1.11826	-0.892388		2019-11-02 10:00:00	0.395894	0.23359
	2019-05-02 11:00:00	-0.715194	-0.544666		2019-11-02 11:00:00	-0.0926713	-0.258578
	2019-05-02 12:00:00	0.0193316	0.303367		2019-11-02 12:00:00	-0.472851	-0.782395
	2019-05-02 13:00:00	0.696608	1.00962		2019-11-02 13:00:00	-0.781927	-1.19065
	2019-05-02 14:00:00	1.04097	1.19242		2019-11-02 14:00:00	-1.00295	-1.37425
	2019-05-02 15:00:00	1.02	0.679021		2019-11-02 15:00:00	-1.13706	-1.27798
	2019-05-02 16:00:00	0.690812	0.126438		2019-11-02 16:00:00	-1.02762	-0.76696
	2019-05-02 17:00:00	0.213098	-0.274454		2019-11-02 17:00:00	-0.432385	0.119118
	2019-05-02 18:00:00	-0.259098	-0.587293		2019-11-02 18:00:00	0.420621	0.804644
	2019-05-02 19:00:00	-0.67493	-0.843587		2019-11-02 19:00:00	1.00203	1.09639
	2019-05-02 20:00:00	-0.973276	-1.03249		2019-11-02 20:00:00	1.14631	1.03912
	2019-05-02 21:00:00	-1.12884	-1.06289		2019-11-02 21:00:00	0.97177	0.712697
	2019-05-02 22:00:00	-1.14913	-0.945204		2019-11-02 22:00:00	0.583212	0.229708
	2019-05-02 23:00:00	-0.872246	-0.696069		2019-11-02 23:00:00	0.12848	-0.174059
	2019-05-03	-0.198841	-0.0192897		2019-11-03	-0.285236	-0.613094
	2019-05-03 01:00:00	0.56733	0.833359		2019-11-03 01:00:00	-0.643184	-1.02226
	2019-05-03 02:00:00	1.04432	1.2167		2019-11-03 02:00:00	-0.90483	-1.25942
	2019-05-03 03:00:00	1.12819	0.908629		2019-11-03 03:00:00	-1.05172	-1.18955
	2019-05-03 04:00:00	0.872637	0.317994		2019-11-03 04:00:00	-0.986742	-0.715457
	2019-05-03 05:00:00	0.410168	-0.139281		2019-11-03 05:00:00	-0.48003	0.111565
	2019-05-03 06:00:00	-0.0826706	-0.495262		2019-11-03 06:00:00	0.33705	0.787063
	2019-05-03 07:00:00	-0.51797	-0.777004		2019-11-03 07:00:00	0.937631	1.15207
	2019-05-03 08:00:00	-0.851969	-1.00755		2019-11-03 08:00:00	1.10785	1.15858
	2019-05-03 09:00:00	-1.0618	-1.10123		2019-11-03 09:00:00	0.984845	0.942722
	2019-05-03 10:00:00	-1.17015	-1.00464		2019-11-03 10:00:00	0.63038	0.478687
	2019-05-03 11:00:00	-1.02463	-0.729196		2019-11-03 11:00:00	0.161363	0.0600826
	2019-05-03 12:00:00	-0.403814	-0.108733		2019-11-03 12:00:00	-0.235077	-0.413786
	2019-05-03 13:00:00	0.466994	0.761587		2019-11-03 13:00:00	-0.562093	-0.856938
	2019-05-03 14:00:00	1.07768	1.31298		2019-11-03 14:00:00	-0.838287	-1.18092
	2019-05-03 15:00:00	1.23967	1.27808		2019-11-03 15:00:00	-1.00623	-1.29174
	2019-05-03 16:00:00	1.04623	0.647374		2019-11-03 16:00:00	-1.08221	-1.10101
	2019-05-03 17:00:00	0.604815	0.149057		2019-11-03 17:00:00	-0.943002	-0.573592
	2019-05-03 18:00:00	0.0762598	-0.2737		2019-11-03 18:00:00	-0.398792	0.123799
	2019-05-03 19:00:00	-0.391263	-0.586537		2019-11-03 19:00:00	0.312845	0.668372
	2019-05-03 20:00:00	-0.75502	-0.871594		2019-11-03 20:00:00	0.765285	0.878542
	2019-05-03 21:00:00	-1.00542	-1.06664		2019-11-03 21:00:00	0.870031	0.8084
	2019-05-03 22:00:00	-1.156	-1.06387		2019-11-03 22:00:00	0.71249	0.500453
	2019-05-03 23:00:00	-1.1234	-0.862087		2019-11-03 23:00:00	0.370704	0.0734867
	2019-05-04	-0.661824	-0.414425		2019-11-04	-0.0163759	-0.26929
	2019-05-04 01:00:00	0.19679	0.421519		2019-11-04 01:00:00	-0.384216	-0.669361
	2019-05-04 02:00:00	0.967549	1.12108		2019-11-04 02:00:00	-0.72526	-1.00766
	2019-05-04 03:00:00	1.29261	1.33848		2019-11-04 03:00:00	-0.95718	-1.1567
	2019-05-04 04:00:00	1.20856	0.837085		2019-11-04 04:00:00	-1.04166	-1.07356
	2019-05-04 05:00:00	0.839127	0.267344		2019-11-04 05:00:00	-0.91334	-0.59565
	2019-05-04 06:00:00	0.313497	-0.155899		2019-11-04 06:00:00	-0.431515	0.0754863
	2019-05-04 07:00:00	-0.197506	-0.503319		2019-11-04 07:00:00	0.232658	0.628948
	2019-05-04 08:00:00	-0.599365	-0.814006		2019-11-04 08:00:00	0.680388	0.889696
	2019-05-04 09:00:00	-0.881717	-1.05077		2019-11-04 09:00:00	0.817517	0.919449
	2019-05-04 10:00:00	-1.07613	-1.11468		2019-11-04 10:00:00	0.7232	0.708386
	2019-05-04 11:00:00	-1.1424	-0.911611		2019-11-04 11:00:00	0.402414	0.312928
	2019-05-04 12:00:00	-0.812148	-0.420657		2019-11-04 12:00:00	0.00231441	-0.0596997
	2019-05-04 13:00:00	0.0389728	0.398782		2019-11-04 13:00:00	-0.322035	-0.473166
	2019-05-04 14:00:00	0.952523	1.16364		2019-11-04 14:00:00	-0.62188	-0.863761
	2019-05-04 15:00:00	1.39306	1.52608		2019-11-04 15:00:00	-0.875742	-1.11792
	2019-05-04 16:00:00	1.34161	1.24853		2019-11-04 16:00:00	-1.00143	-1.18521
	2019-05-04 17:00:00	0.99508	0.621106		2019-11-04 17:00:00	-1.04234	-1.00834
	2019-05-04 18:00:00	0.463624	0.13082		2019-11-04 18:00:00	-0.897231	-0.541795
	2019-05-04 19:00:00	-0.0927954	-0.244148		2019-11-04 19:00:00	-0.412119	0.0453417
	2019-05-04 20:00:00	-0.52347	-0.587314		2019-11-04 20:00:00	0.183335	0.504052
	2019-05-04 21:00:00	-0.819658	-0.896063		2019-11-04 21:00:00	0.559361	0.684076
	2019-05-04 22:00:00	-1.03523	-1.07821		2019-11-04 22:00:00	0.668718	0.650714
	2019-05-04 23:00:00	-1.16906	-1.02688		2019-11-04 23:00:00	0.54524	0.382208
	2019-05-05	-1.01792	-0.703441		2019-11-05	0.247381	0.0270541
	2019-05-05 01:00:00	-0.335616	-0.0225273		2019-11-05 01:00:00	-0.0900571	-0.299491
	2019-05-05 02:00:00	0.638863	0.816011		2019-11-05 02:00:00	-0.433449	-0.650924
	2019-05-05 03:00:00	1.30414	1.3804		2019-11-05 03:00:00	-0.764269	-0.929727
	2019-05-05 04:00:00	1.43038	1.36304		2019-11-05 04:00:00	-0.963916	-1.09966
	2019-05-05 05:00:00	1.19444	0.76677		2019-11-05 05:00:00	-0.997824	-1.00375
	2019-05-05 06:00:00	0.732236	0.254527		2019-11-05 06:00:00	-0.841627	-0.629845
	2019-05-05 07:00:00	0.158734	-0.1911		2019-11-05 07:00:00	-0.415892	-0.0806912
	2019-05-05 08:00:00	-0.341146	-0.536755		2019-11-05 08:00:00	0.116385	0.431964
	2019-05-05 09:00:00	-0.683327	-0.860185		2019-11-05 09:00:00	0.479238	0.687703
	2019-05-05 10:00:00	-0.916608	-1.09213		2019-11-05 10:00:00	0.630978	0.759915
	2019-05-05 11:00:00	-1.08766	-1.10334		2019-11-05 11:00:00	0.567317	0.599144
	2019-05-05 12:00:00	-1.04852	-0.749355		2019-11-05 12:00:00	0.271317	0.260344
	2019-05-05 13:00:00	-0.482462	-0.0072474		2019-11-05 13:00:00	-0.0738051	-0.0910842
	2019-05-05 14:00:00	0.541	0.81311		2019-11-05 14:00:00	-0.358411	-0.45648
	2019-05-05 15:00:00	1.37668	1.46772		2019-11-05 15:00:00	-0.65834	-0.818645
	2019-05-05 16:00:00	1.58788	1.66954		2019-11-05 16:00:00	-0.897219	-1.05875
	2019-05-05 17:00:00	1.34374	1.21374		2019-11-05 17:00:00	-0.98937	-1.13628
	2019-05-05 18:00:00	0.876937	0.613373		2019-11-05 18:00:00	-1.01273	-0.994476
	2019-05-05 19:00:00	0.275909	0.131068		2019-11-05 19:00:00	-0.87192	-0.584407
	2019-05-05 20:00:00	-0.280545	-0.275158		2019-11-05 20:00:00	-0.430634	-0.0356608
	2019-05-05 21:00:00	-0.648767	-0.63664		2019-11-05 21:00:00	0.0981287	0.412189
	2019-05-05 22:00:00	-0.882044	-0.935851		2019-11-05 22:00:00	0.454829	0.626773
	2019-05-05 23:00:00	-1.07403	-1.08523		2019-11-05 23:00:00	0.59057	0.64524
	2019-05-06	-1.15474	-0.949637		2019-11-06	0.487552	0.416743
	2019-05-06 01:00:00	-0.829916	-0.451133		2019-11-06 01:00:00	0.211327	0.108242
	2019-05-06 02:00:00	0.0479765	0.36603		2019-11-06 02:00:00	-0.0992251	-0.226418
	2019-05-06 03:00:00	1.03036	1.08842		2019-11-06 03:00:00	-0.435695	-0.580701
	2019-05-06 04:00:00	1.51379	1.5457		2019-11-06 04:00:00	-0.759382	-0.871374
	2019-05-06 05:00:00	1.45037	1.32125		2019-11-06 05:00:00	-0.927321	-1.03352
	2019-05-06 06:00:00	1.09748	0.702259		2019-11-06 06:00:00	-0.92821	-1.02423
	2019-05-06 07:00:00	0.559842	0.18028		2019-11-06 07:00:00	-0.772475	-0.731146
	2019-05-06 08:00:00	-0.0402137	-0.230933		2019-11-06 08:00:00	-0.404437	-0.230633
	2019-05-06 09:00:00	-0.497755	-0.587565		2019-11-06 09:00:00	0.0487268	0.275231
	2019-05-06 10:00:00	-0.771242	-0.913984		2019-11-06 10:00:00	0.395015	0.60837
	2019-05-06 11:00:00	-0.964298	-1.12077		2019-11-06 11:00:00	0.58064	0.697327
	2019-05-06 12:00:00	-1.08481	-1.04627		2019-11-06 12:00:00	0.525168	0.597993
	2019-05-06 13:00:00	-0.882819	-0.486786		2019-11-06 13:00:00	0.233504	0.303731
	2019-05-06 14:00:00	-0.0905902	0.404225		2019-11-06 14:00:00	-0.0810666	-0.0604581
	2019-05-06 15:00:00	0.997918	1.1343		2019-11-06 15:00:00	-0.36234	-0.40942
	2019-05-06 16:00:00	1.66316	1.73119		2019-11-06 16:00:00	-0.679709	-0.750592
	2019-05-06 17:00:00	1.65089	1.67727		2019-11-06 17:00:00	-0.900475	-1.03226
	2019-05-06 18:00:00	1.26372	1.13786		2019-11-06 18:00:00	-0.967101	-1.13979
	2019-05-06 19:00:00	0.705341	0.53911		2019-11-06 19:00:00	-0.988432	-1.01705
	2019-05-06 20:00:00	0.0569992	0.0804997		2019-11-06 20:00:00	-0.844276	-0.639529
	2019-05-06 21:00:00	-0.469566	-0.314616		2019-11-06 21:00:00	-0.403005	-0.0529878
	2019-05-06 22:00:00	-0.767257	-0.692859		2019-11-06 22:00:00	0.119908	0.427839
	2019-05-06 23:00:00	-0.956311	-0.974537		2019-11-06 23:00:00	0.489424	0.686125
	2019-05-07	-1.12159	-1.06969		2019-11-07	0.632842	0.72442
	2019-05-07 01:00:00	-1.10557	-0.838823		2019-11-07 01:00:00	0.513997	0.524642
	2019-05-07 02:00:00	-0.594057	-0.158741		2019-11-07 02:00:00	0.234807	0.192914
	2019-05-07 03:00:00	0.403389	0.675331		2019-11-07 03:00:00	-0.0686239	-0.158361
	2019-05-07 04:00:00	1.29861	1.31799		2019-11-07 04:00:00	-0.411449	-0.534191
	2019-05-07 05:00:00	1.58618	1.60594		2019-11-07 05:00:00	-0.726779	-0.882575
	2019-05-07 06:00:00	1.38005	1.21411		2019-11-07 06:00:00	-0.865283	-1.07098
	2019-05-07 07:00:00	0.943435	0.627955		2019-11-07 07:00:00	-0.852785	-1.11792
	2019-05-07 08:00:00	0.347874	0.119423		2019-11-07 08:00:00	-0.709415	-0.854353
	2019-05-07 09:00:00	-0.249291	-0.284458		2019-11-07 09:00:00	-0.365796	-0.345763
	2019-05-07 10:00:00	-0.644227	-0.649484		2019-11-07 10:00:00	0.0794819	0.241527
	2019-05-07 11:00:00	-0.859999	-0.963312		2019-11-07 11:00:00	0.454875	0.641755
	2019-05-07 12:00:00	-1.01928	-1.12681		2019-11-07 12:00:00	0.657026	0.760118
	2019-05-07 13:00:00	-1.05781	-0.945269		2019-11-07 13:00:00	0.571755	0.643211
	2019-05-07 14:00:00	-0.676117	-0.1918		2019-11-07 14:00:00	0.26167	0.339643
	2019-05-07 15:00:00	0.272912	0.688591		2019-11-07 15:00:00	-0.05035	-0.0356476
	2019-05-07 16:00:00	1.31879	1.38444		2019-11-07 16:00:00	-0.356981	-0.388948
	2019-05-07 17:00:00	1.78387	1.79489		2019-11-07 17:00:00	-0.690411	-0.774709
	2019-05-07 18:00:00	1.60256	1.60335		2019-11-07 18:00:00	-0.884612	-1.05318
	2019-05-07 19:00:00	1.12399	1.01575		2019-11-07 19:00:00	-0.941727	-1.21372
	2019-05-07 20:00:00	0.499119	0.476677		2019-11-07 20:00:00	-0.968918	-1.05709
	2019-05-07 21:00:00	-0.165937	0.0237243		2019-11-07 21:00:00	-0.783274	-0.625545
	2019-05-07 22:00:00	-0.639335	-0.396657		2019-11-07 22:00:00	-0.277434	0.0527554
	2019-05-07 23:00:00	-0.8787	-0.759471		2019-11-07 23:00:00	0.27964	0.592472
	2019-05-08	-1.04303	-1.00575		2019-11-08	0.64598	0.860855
	2019-05-08 01:00:00	-1.16678	-1.04526		2019-11-08 01:00:00	0.747918	0.867601
	2019-05-08 02:00:00	-1.03167	-0.699855		2019-11-08 02:00:00	0.578177	0.667289
	2019-05-08 03:00:00	-0.370889	0.0957792		2019-11-08 03:00:00	0.279183	0.25813
	2019-05-08 04:00:00	0.657312	0.879782		2019-11-08 04:00:00	-0.0344416	-0.128988
	2019-05-08 05:00:00	1.42031	1.45543		2019-11-08 05:00:00	-0.390147	-0.546263
	2019-05-08 06:00:00	1.55048	1.5818		2019-11-08 06:00:00	-0.6896	-0.924505
	2019-05-08 07:00:00	1.25725	1.10805		2019-11-08 07:00:00	-0.805071	-1.16657
	2019-05-08 08:00:00	0.76464	0.497085		2019-11-08 08:00:00	-0.796915	-1.20162
	2019-05-08 09:00:00	0.138026	0.0557857		2019-11-08 09:00:00	-0.650422	-0.896218
	2019-05-08 10:00:00	-0.425757	-0.347955		2019-11-08 10:00:00	-0.266974	-0.278879
	2019-05-08 11:00:00	-0.758203	-0.717337		2019-11-08 11:00:00	0.233865	0.34674
	2019-05-08 12:00:00	-0.93971	-1.00591		2019-11-08 12:00:00	0.64096	0.789481
	2019-05-08 13:00:00	-1.0682	-1.1147		2019-11-08 13:00:00	0.812258	0.912543
	2019-05-08 14:00:00	-1.01306	-0.806919		2019-11-08 14:00:00	0.660235	0.751463
	2019-05-08 15:00:00	-0.487373	0.0486029		2019-11-08 15:00:00	0.314628	0.382294
	2019-05-08 16:00:00	0.523704	0.849371		2019-11-08 16:00:00	-0.0187321	-0.0337863
	2019-05-08 17:00:00	1.46146	1.48597		2019-11-08 17:00:00	-0.361305	-0.430823
	2019-05-08 18:00:00	1.75605	1.77818		2019-11-08 18:00:00	-0.693697	-0.826236
	2019-05-08 19:00:00	1.47652	1.5078		2019-11-08 19:00:00	-0.861369	-1.16571
	2019-05-08 20:00:00	0.950434	0.947409		2019-11-08 20:00:00	-0.931255	-1.27847
	2019-05-08 21:00:00	0.290865	0.374765		2019-11-08 21:00:00	-0.945543	-1.08075
	2019-05-08 22:00:00	-0.354767	-0.0530153		2019-11-08 22:00:00	-0.647842	-0.464925
	2019-05-08 23:00:00	-0.767838	-0.455348		2019-11-08 23:00:00	-0.0234	0.273451
	2019-05-09	-0.973773	-0.806365		2019-11-09	0.556591	0.872697
	2019-05-09 01:00:00	-1.12563	-1.03926		2019-11-09 01:00:00	0.863271	1.11038
	2019-05-09 02:00:00	-1.19846	-1.01497		2019-11-09 02:00:00	0.875247	1.05081
	2019-05-09 03:00:00	-0.960771	-0.564597		2019-11-09 03:00:00	0.636242	0.736707
	2019-05-09 04:00:00	-0.218092	0.244907		2019-11-09 04:00:00	0.305104	0.277823
	2019-05-09 05:00:00	0.77663	0.968939		2019-11-09 05:00:00	-0.032447	-0.165882
	2019-05-09 06:00:00	1.41415	1.48839		2019-11-09 06:00:00	-0.395348	-0.634813
	2019-05-09 07:00:00	1.44692	1.53039		2019-11-09 07:00:00	-0.669678	-1.03048
	2019-05-09 08:00:00	1.11529	0.971259		2019-11-09 08:00:00	-0.777351	-1.28106
	2019-05-09 09:00:00	0.597634	0.440301		2019-11-09 09:00:00	-0.778888	-1.25283
	2019-05-09 10:00:00	-0.0237574	-0.0237483		2019-11-09 10:00:00	-0.579047	-0.867933
	2019-05-09 11:00:00	-0.534955	-0.413684		2019-11-09 11:00:00	-0.0817765	-0.0834689
	2019-05-09 12:00:00	-0.824003	-0.772255		2019-11-09 12:00:00	0.498675	0.600469
	2019-05-09 13:00:00	-0.996587	-1.04453		2019-11-09 13:00:00	0.893735	1.00821
	2019-05-09 14:00:00	-1.10128	-1.09185		2019-11-09 14:00:00	0.979426	1.0905
	2019-05-09 15:00:00	-0.973902	-0.684562		2019-11-09 15:00:00	0.740297	0.838939
	2019-05-09 16:00:00	-0.37363	0.16984		2019-11-09 16:00:00	0.350881	0.337137
	2019-05-09 17:00:00	0.620525	0.930127		2019-11-09 17:00:00	-0.0171316	-0.0835576
	2019-05-09 18:00:00	1.43794	1.49762		2019-11-09 18:00:00	-0.386052	-0.524836
	2019-05-09 19:00:00	1.62281	1.76134		2019-11-09 19:00:00	-0.698203	-0.966187
	2019-05-09 20:00:00	1.31114	1.42546		2019-11-09 20:00:00	-0.854407	-1.25421
	2019-05-09 21:00:00	0.779366	0.784795		2019-11-09 21:00:00	-0.946736	-1.3657
	2019-05-09 22:00:00	0.126021	0.303168		2019-11-09 22:00:00	-0.889178	-0.970394
	2019-05-09 23:00:00	-0.471034	-0.125064		2019-11-09 23:00:00	-0.40161	-0.20044
	2019-05-10	-0.834653	-0.521545		2019-11-10	0.346857	0.633776
	2019-05-10 01:00:00	-1.03328	-0.856228		2019-11-10 01:00:00	0.886697	1.17654
	2019-05-10 02:00:00	-1.18099	-1.04918		2019-11-10 02:00:00	1.07189	1.33
	2019-05-10 03:00:00	-1.2152	-0.978291		2019-11-10 03:00:00	0.97006	1.16095
	2019-05-10 04:00:00	-0.923775	-0.500115		2019-11-10 04:00:00	0.655825	0.701929
	2019-05-10 05:00:00	-0.165112	0.275598		2019-11-10 05:00:00	0.280411	0.202215
	2019-05-10 06:00:00	0.769231	0.960561		2019-11-10 06:00:00	-0.0832468	-0.263861
	2019-05-10 07:00:00	1.31641	1.46999		2019-11-10 07:00:00	-0.436507	-0.777177
	2019-05-10 08:00:00	1.30992	1.40793		2019-11-10 08:00:00	-0.686488	-1.18672
	2019-05-10 09:00:00	0.983363	0.90094		2019-11-10 09:00:00	-0.806629	-1.36727
	2019-05-10 10:00:00	0.478507	0.356361		2019-11-10 10:00:00	-0.79488	-1.26429
	2019-05-10 11:00:00	-0.104164	-0.101249		2019-11-10 11:00:00	-0.465608	-0.708678
	2019-05-10 12:00:00	-0.561898	-0.471078		2019-11-10 12:00:00	0.193167	0.217705
	2019-05-10 13:00:00	-0.834917	-0.813214		2019-11-10 13:00:00	0.820401	0.926614
	2019-05-10 14:00:00	-1.01974	-1.06161		2019-11-10 14:00:00	1.13554	1.21777
	2019-05-10 15:00:00	-1.11859	-1.06514		2019-11-10 15:00:00	1.10073	1.14272
	2019-05-10 16:00:00	-0.965512	-0.628076		2019-11-10 16:00:00	0.77518	0.769432
	2019-05-10 17:00:00	-0.361031	0.174985		2019-11-10 17:00:00	0.340353	0.228718
	2019-05-10 18:00:00	0.573731	0.901708		2019-11-10 18:00:00	-0.0618834	-0.201171
	2019-05-10 19:00:00	1.29533	1.51906		2019-11-10 19:00:00	-0.434607	-0.690895
	2019-05-10 20:00:00	1.43678	1.66659		2019-11-10 20:00:00	-0.717982	-1.14193
	2019-05-10 21:00:00	1.15062	1.28144		2019-11-10 21:00:00	-0.882921	-1.37683
	2019-05-10 22:00:00	0.655963	0.718016		2019-11-10 22:00:00	-0.973848	-1.38418
	2019-05-10 23:00:00	0.0467318	0.220493		2019-11-10 23:00:00	-0.758177	-0.788151
	2019-05-11	-0.49068	-0.198226		2019-11-11	-0.0378275	0.163717
	2019-05-11 01:00:00	-0.826407	-0.579135		2019-11-11 01:00:00	0.777251	1.01404
	2019-05-11 02:00:00	-1.03821	-0.894189		2019-11-11 02:00:00	1.1951	1.44873
	2019-05-11 03:00:00	-1.19453	-1.06145		2019-11-11 03:00:00	1.2252	1.48413
	2019-05-11 04:00:00	-1.22467	-0.966268		2019-11-11 04:00:00	1.00937	1.18143
	2019-05-11 05:00:00	-0.937432	-0.521307		2019-11-11 05:00:00	0.615136	0.602842
	2019-05-11 06:00:00	-0.207382	0.225533		2019-11-11 06:00:00	0.189709	0.124797
	2019-05-11 07:00:00	0.667019	0.960608		2019-11-11 07:00:00	-0.185083	-0.428189
	2019-05-11 08:00:00	1.16568	1.49537		2019-11-11 08:00:00	-0.513514	-0.934592
	2019-05-11 09:00:00	1.17109	1.40415		2019-11-11 09:00:00	-0.755915	-1.31237
	2019-05-11 10:00:00	0.890609	0.805458		2019-11-11 10:00:00	-0.895986	-1.45865
	2019-05-11 11:00:00	0.432589	0.290541		2019-11-11 11:00:00	-0.813006	-1.17324
	2019-05-11 12:00:00	-0.0945138	-0.151638		2019-11-11 12:00:00	-0.283528	-0.389796
	2019-05-11 13:00:00	-0.512398	-0.50982		2019-11-11 13:00:00	0.527183	0.574297
	2019-05-11 14:00:00	-0.793531	-0.83642		2019-11-11 14:00:00	1.12514	1.23353
	2019-05-11 15:00:00	-1.00675	-1.05715		2019-11-11 15:00:00	1.30531	1.37942
	2019-05-11 16:00:00	-1.12629	-1.04291		2019-11-11 16:00:00	1.14809	1.1803
	2019-05-11 17:00:00	-0.997982	-0.651019		2019-11-11 17:00:00	0.748477	0.64579
	2019-05-11 18:00:00	-0.438412	0.0746121		2019-11-11 18:00:00	0.270276	0.128614
	2019-05-11 19:00:00	0.427326	0.835982		2019-11-11 19:00:00	-0.152216	-0.328668
	2019-05-11 20:00:00	1.09393	1.46216		2019-11-11 20:00:00	-0.504607	-0.861896
	2019-05-11 21:00:00	1.25369	1.6664		2019-11-11 21:00:00	-0.764021	-1.2847
	2019-05-11 22:00:00	1.04161	1.24155		2019-11-11 22:00:00	-0.944878	-1.46913
	2019-05-11 23:00:00	0.617045	0.621925		2019-11-11 23:00:00	-0.975316	-1.27151
	2019-05-12	0.0708615	0.156778		2019-11-12	-0.525108	-0.431799
	2019-05-12 01:00:00	-0.414063	-0.247667		2019-11-12 01:00:00	0.406843	0.61977
	2019-05-12 02:00:00	-0.743918	-0.614315		2019-11-12 02:00:00	1.19081	1.38828
	2019-05-12 03:00:00	-0.98328	-0.91506		2019-11-12 03:00:00	1.42739	1.65569
	2019-05-12 04:00:00	-1.16748	-1.06986		2019-11-12 04:00:00	1.30475	1.53757
	2019-05-12 05:00:00	-1.23546	-0.982923		2019-11-12 05:00:00	0.982432	1.06086
	2019-05-12 06:00:00	-0.998128	-0.603329		2019-11-12 06:00:00	0.504468	0.465087
	2019-05-12 07:00:00	-0.31723	0.144194		2019-11-12 07:00:00	0.0404974	-0.0387753
	2019-05-12 08:00:00	0.512802	0.951433		2019-11-12 08:00:00	-0.320859	-0.617182
	2019-05-12 09:00:00	1.00572	1.4668		2019-11-12 09:00:00	-0.624693	-1.11556
	2019-05-12 10:00:00	1.06761	1.39479		2019-11-12 10:00:00	-0.880415	-1.43351
	2019-05-12 11:00:00	0.861806	0.794737		2019-11-12 11:00:00	-1.01633	-1.44783
	2019-05-12 12:00:00	0.464089	0.269596		2019-11-12 12:00:00	-0.787262	-1.01774
	2019-05-12 13:00:00	-0.0107961	-0.169014		2019-11-12 13:00:00	-0.0307482	0.0378217
	2019-05-12 14:00:00	-0.406933	-0.51164		2019-11-12 14:00:00	0.863892	0.93622
	2019-05-12 15:00:00	-0.711545	-0.828041		2019-11-12 15:00:00	1.353	1.44761
	2019-05-12 16:00:00	-0.964112	-1.04105		2019-11-12 16:00:00	1.38189	1.44937
	2019-05-12 17:00:00	-1.1295	-1.04038		2019-11-12 17:00:00	1.12318	1.09133
	2019-05-12 18:00:00	-1.06383	-0.739765		2019-11-12 18:00:00	0.660238	0.475645
	2019-05-12 19:00:00	-0.573242	-0.0853849		2019-11-12 19:00:00	0.145807	-0.0226247
	2019-05-12 20:00:00	0.23621	0.778431		2019-11-12 20:00:00	-0.273006	-0.514106
	2019-05-12 21:00:00	0.896182	1.45643		2019-11-12 21:00:00	-0.589378	-1.02887
	2019-05-12 22:00:00	1.12732	1.65244		2019-11-12 22:00:00	-0.836412	-1.41135
	2019-05-12 23:00:00	1.01773	1.17447		2019-11-12 23:00:00	-1.01684	-1.49741
	2019-05-13	0.670069	0.583114		2019-11-13	-0.914815	-1.04055
	2019-05-13 01:00:00	0.182177	0.121009		2019-11-13 01:00:00	-0.200481	0.0134688
	2019-05-13 02:00:00	-0.266584	-0.264268		2019-11-13 02:00:00	0.862412	1.04234
	2019-05-13 03:00:00	-0.606907	-0.623696		2019-11-13 03:00:00	1.51967	1.6836
	2019-05-13 04:00:00	-0.88275	-0.920348		2019-11-13 04:00:00	1.55937	1.78685
	2019-05-13 05:00:00	-1.11325	-1.08671		2019-11-13 05:00:00	1.3074	1.52229
	2019-05-13 06:00:00	-1.25169	-1.02425		2019-11-13 06:00:00	0.884692	0.900715
	2019-05-13 07:00:00	-1.08853	-0.71283		2019-11-13 07:00:00	0.33151	0.328316
	2019-05-13 08:00:00	-0.455022	0.0830321		2019-11-13 08:00:00	-0.141759	-0.205513
	2019-05-13 09:00:00	0.360657	1.01391		2019-11-13 09:00:00	-0.471745	-0.80494
	2019-05-13 10:00:00	0.891693	1.54061		2019-11-13 10:00:00	-0.765326	-1.2355
	2019-05-13 11:00:00	1.03745	1.40142		2019-11-13 11:00:00	-1.03727	-1.49096
	2019-05-13 12:00:00	0.905159	0.79328		2019-11-13 12:00:00	-1.1156	-1.3846
	2019-05-13 13:00:00	0.55424	0.270074		2019-11-13 13:00:00	-0.685958	-0.66336
	2019-05-13 14:00:00	0.115824	-0.157952		2019-11-13 14:00:00	0.262844	0.421956
	2019-05-13 15:00:00	-0.27384	-0.480879		2019-11-13 15:00:00	1.14788	1.2754
	2019-05-13 16:00:00	-0.608453	-0.799346		2019-11-13 16:00:00	1.48252	1.59774
	2019-05-13 17:00:00	-0.904112	-1.02193		2019-11-13 17:00:00	1.3792	1.42407
	2019-05-13 18:00:00	-1.13165	-1.05357		2019-11-13 18:00:00	1.04092	0.913806
	2019-05-13 19:00:00	-1.15008	-0.835768		2019-11-13 19:00:00	0.52047	0.300892
	2019-05-13 20:00:00	-0.729958	-0.234348		2019-11-13 20:00:00	-0.0131977	-0.148425
	2019-05-13 21:00:00	0.0563537	0.749828		2019-11-13 21:00:00	-0.40276	-0.698458
	2019-05-13 22:00:00	0.762213	1.48145		2019-11-13 22:00:00	-0.681601	-1.17452
	2019-05-13 23:00:00	1.09642	1.71324		2019-11-13 23:00:00	-0.925504	-1.48361
	2019-05-14	1.08133	1.17342		2019-11-14	-1.07053	-1.44847
	2019-05-14 01:00:00	0.786945	0.565238		2019-11-14 01:00:00	-0.782551	-0.712539
	2019-05-14 02:00:00	0.338256	0.108245		2019-11-14 02:00:00	0.165613	0.429023
	2019-05-14 03:00:00	-0.0909604	-0.261864		2019-11-14 03:00:00	1.25201	1.40235
	2019-05-14 04:00:00	-0.451046	-0.612062		2019-11-14 04:00:00	1.72299	1.79934
	2019-05-14 05:00:00	-0.764481	-0.916185		2019-11-14 05:00:00	1.58856	1.799
	2019-05-14 06:00:00	-1.05034	-1.08822		2019-11-14 06:00:00	1.23499	1.3596
	2019-05-14 07:00:00	-1.27512	-1.06532		2019-11-14 07:00:00	0.721999	0.688895
	2019-05-14 08:00:00	-1.18557	-0.785305		2019-11-14 08:00:00	0.121683	0.19027
	2019-05-14 09:00:00	-0.570458	0.0917953		2019-11-14 09:00:00	-0.327148	-0.417063
	2019-05-14 10:00:00	0.277403	1.09754		2019-11-14 10:00:00	-0.62343	-0.967961
	2019-05-14 11:00:00	0.879335	1.62862		2019-11-14 11:00:00	-0.918732	-1.36039
	2019-05-14 12:00:00	1.09987	1.49324		2019-11-14 12:00:00	-1.18235	-1.52521
	2019-05-14 13:00:00	1.00426	0.83187		2019-11-14 13:00:00	-1.14828	-1.20834
	2019-05-14 14:00:00	0.669803	0.297043		2019-11-14 14:00:00	-0.513167	-0.276353
	2019-05-14 15:00:00	0.249624	-0.116173		2019-11-14 15:00:00	0.549805	0.79622
	2019-05-14 16:00:00	-0.144785	-0.440162		2019-11-14 16:00:00	1.34857	1.49901
	2019-05-14 17:00:00	-0.508177	-0.772731		2019-11-14 17:00:00	1.52578	1.6087
	2019-05-14 18:00:00	-0.84295	-1.01495		2019-11-14 18:00:00	1.32067	1.30532
	2019-05-14 19:00:00	-1.14105	-1.07494		2019-11-14 19:00:00	0.9144	0.721755
	2019-05-14 20:00:00	-1.24891	-0.919258		2019-11-14 20:00:00	0.346345	0.174508
	2019-05-14 21:00:00	-0.873229	-0.320403		2019-11-14 21:00:00	-0.180161	-0.299821
	2019-05-14 22:00:00	-0.0549866	0.802427		2019-11-14 22:00:00	-0.52505	-0.858365
	2019-05-14 23:00:00	0.739637	1.54875		2019-11-14 23:00:00	-0.778176	-1.30576
	2019-05-15	1.16787	1.76945		2019-11-15	-1.01962	-1.51873
	2019-05-15 01:00:00	1.19993	1.1642		2019-11-15 01:00:00	-1.09113	-1.28423
	2019-05-15 02:00:00	0.919065	0.557382		2019-11-15 02:00:00	-0.602928	-0.305105
	2019-05-15 03:00:00	0.488936	0.108528		2019-11-15 03:00:00	0.50386	0.778293
	2019-05-15 04:00:00	0.0651709	-0.240968		2019-11-15 04:00:00	1.51738	1.6292
	2019-05-15 05:00:00	-0.316586	-0.597255		2019-11-15 05:00:00	1.78917	1.84369
	2019-05-15 06:00:00	-0.658804	-0.90743		2019-11-15 06:00:00	1.52442	1.68034
	2019-05-15 07:00:00	-0.999148	-1.09412		2019-11-15 07:00:00	1.09631	1.15542
	2019-05-15 08:00:00	-1.30825	-1.08533		2019-11-15 08:00:00	0.515879	0.557815
	2019-05-15 09:00:00	-1.2597	-0.811911		2019-11-15 09:00:00	-0.0908236	0.00637729
	2019-05-15 10:00:00	-0.602194	0.204149		2019-11-15 10:00:00	-0.492273	-0.60489
	2019-05-15 11:00:00	0.326953	1.24402		2019-11-15 11:00:00	-0.762571	-1.11551
	2019-05-15 12:00:00	0.996782	1.77734		2019-11-15 12:00:00	-1.05591	-1.40008
	2019-05-15 13:00:00	1.23894	1.53766		2019-11-15 13:00:00	-1.27479	-1.46856
	2019-05-15 14:00:00	1.1234	0.869629		2019-11-15 14:00:00	-1.10398	-0.984145
	2019-05-15 15:00:00	0.775166	0.319629		2019-11-15 15:00:00	-0.306222	0.103008
	2019-05-15 16:00:00	0.356592	-0.074348		2019-11-15 16:00:00	0.787524	1.0595
	2019-05-15 17:00:00	-0.0505325	-0.405038		2019-11-15 17:00:00	1.46103	1.56572
	2019-05-15 18:00:00	-0.434541	-0.752604		2019-11-15 18:00:00	1.50239	1.57166
	2019-05-15 19:00:00	-0.801507	-1.00132		2019-11-15 19:00:00	1.21925	1.17757
	2019-05-15 20:00:00	-1.17388	-1.08788		2019-11-15 20:00:00	0.754094	0.550729
	2019-05-15 21:00:00	-1.35253	-0.963614		2019-11-15 21:00:00	0.160565	0.0495641
	2019-05-15 22:00:00	-0.959749	-0.319708		2019-11-15 22:00:00	-0.333556	-0.44781
	2019-05-15 23:00:00	-0.0452381	0.913951		2019-11-15 23:00:00	-0.636346	-0.974727
	2019-05-16	0.84561	1.60292		2019-11-16	-0.880737	-1.33883
	2019-05-16 01:00:00	1.31127	1.82002		2019-11-16 01:00:00	-1.11079	-1.46728
	2019-05-16 02:00:00	1.32386	1.15235		2019-11-16 02:00:00	-1.08348	-1.0258
	2019-05-16 03:00:00	1.02151	0.562563		2019-11-16 03:00:00	-0.421387	0.0364373
	2019-05-16 04:00:00	0.592867	0.108947		2019-11-16 04:00:00	0.753108	1.05227
	2019-05-16 05:00:00	0.16241	-0.229893		2019-11-16 05:00:00	1.63241	1.67225
	2019-05-16 06:00:00	-0.234881	-0.593789		2019-11-16 06:00:00	1.73083	1.79761
	2019-05-16 07:00:00	-0.591317	-0.912596		2019-11-16 07:00:00	1.38685	1.53
	2019-05-16 08:00:00	-0.980724	-1.10022		2019-11-16 08:00:00	0.913274	0.895378
	2019-05-16 09:00:00	-1.34917	-1.09133		2019-11-16 09:00:00	0.300007	0.36055
	2019-05-16 10:00:00	-1.2699	-0.76729		2019-11-16 10:00:00	-0.275235	-0.153784
	2019-05-16 11:00:00	-0.491782	0.413689		2019-11-16 11:00:00	-0.622829	-0.75726
	2019-05-16 12:00:00	0.537658	1.41692		2019-11-16 12:00:00	-0.87491	-1.19393
	2019-05-16 13:00:00	1.2213	1.92023		2019-11-16 13:00:00	-1.15181	-1.46281
	2019-05-16 14:00:00	1.40713	1.60165		2019-11-16 14:00:00	-1.30412	-1.36986
	2019-05-16 15:00:00	1.22276	0.872152		2019-11-16 15:00:00	-1.01199	-0.761357
	2019-05-16 16:00:00	0.840295	0.331356		2019-11-16 16:00:00	-0.114632	0.345873
	2019-05-16 17:00:00	0.40806	-0.0457811		2019-11-16 17:00:00	0.948581	1.17312
	2019-05-16 18:00:00	-0.0148448	-0.383981		2019-11-16 18:00:00	1.48869	1.53507
	2019-05-16 19:00:00	-0.40751	-0.74545		2019-11-16 19:00:00	1.42138	1.41773
	2019-05-16 20:00:00	-0.803711	-0.997384		2019-11-16 20:00:00	1.08055	0.970104
	2019-05-16 21:00:00	-1.24377	-1.07913		2019-11-16 21:00:00	0.575983	0.392874
	2019-05-16 22:00:00	-1.43714	-0.961846		2019-11-16 22:00:00	-0.0141206	-0.0560753
	2019-05-16 23:00:00	-0.938274	-0.211862		2019-11-16 23:00:00	-0.465021	-0.596539
	2019-05-17	0.11345	1.105		2019-11-17	-0.74263	-1.07393
	2019-05-17 01:00:00	1.05433	1.77034		2019-11-17 01:00:00	-0.989609	-1.37689
	2019-05-17 02:00:00	1.47334	1.84752		2019-11-17 02:00:00	-1.19457	-1.42175
	2019-05-17 03:00:00	1.41179	1.12358		2019-11-17 03:00:00	-1.06505	-0.827039
	2019-05-17 04:00:00	1.06827	0.567925		2019-11-17 04:00:00	-0.282365	0.204299
	2019-05-17 05:00:00	0.625334	0.103315		2019-11-17 05:00:00	0.87967	1.14303
	2019-05-17 06:00:00	0.179498	-0.241847		2019-11-17 06:00:00	1.60453	1.61857
	2019-05-17 07:00:00	-0.221189	-0.602928		2019-11-17 07:00:00	1.58025	1.62858
	2019-05-17 08:00:00	-0.58115	-0.911638		2019-11-17 08:00:00	1.20819	1.32444
	2019-05-17 09:00:00	-1.00993	-1.08657		2019-11-17 09:00:00	0.719829	0.728612
	2019-05-17 10:00:00	-1.38018	-1.05574		2019-11-17 10:00:00	0.10915	0.2286
	2019-05-17 11:00:00	-1.16946	-0.641957		2019-11-17 11:00:00	-0.411906	-0.32074
	2019-05-17 12:00:00	-0.2139	0.707288		2019-11-17 12:00:00	-0.713016	-0.866043
	2019-05-17 13:00:00	0.876346	1.62469		2019-11-17 13:00:00	-0.95304	-1.26875
	2019-05-17 14:00:00	1.48417	2.06766		2019-11-17 14:00:00	-1.20448	-1.43145
	2019-05-17 15:00:00	1.54804	1.56259		2019-11-17 15:00:00	-1.2953	-1.26064
	2019-05-17 16:00:00	1.27174	0.874744		2019-11-17 16:00:00	-0.920584	-0.512945
	2019-05-17 17:00:00	0.84348	0.337203		2019-11-17 17:00:00	0.0198296	0.458359
	2019-05-17 18:00:00	0.385896	-0.0225455		2019-11-17 18:00:00	1.01721	1.21572
	2019-05-17 19:00:00	-0.0482643	-0.381811		2019-11-17 19:00:00	1.43339	1.47297
	2019-05-17 20:00:00	-0.440389	-0.747682		2019-11-17 20:00:00	1.28961	1.28952
	2019-05-17 21:00:00	-0.866849	-0.989332		2019-11-17 21:00:00	0.919929	0.850649
	2019-05-17 22:00:00	-1.34257	-1.06452		2019-11-17 22:00:00	0.404432	0.305761
	2019-05-17 23:00:00	-1.45692	-0.926597		2019-11-17 23:00:00	-0.161604	-0.134607
	2019-05-18	-0.770393	-0.0296166		2019-11-18	-0.575859	-0.665371
	2019-05-18 01:00:00	0.402364	1.26043		2019-11-18 01:00:00	-0.84693	-1.08846
	2019-05-18 02:00:00	1.30423	1.85836		2019-11-18 02:00:00	-1.09728	-1.34679
	2019-05-18 03:00:00	1.60356	1.82808		2019-11-18 03:00:00	-1.26732	-1.2753
	2019-05-18 04:00:00	1.44455	1.04232		2019-11-18 04:00:00	-1.05403	-0.686568
	2019-05-18 05:00:00	1.05124	0.49995		2019-11-18 05:00:00	-0.212722	0.323952
	2019-05-18 06:00:00	0.578814	0.0516401		2019-11-18 06:00:00	0.88248	1.12447
	2019-05-18 07:00:00	0.116405	-0.281777		2019-11-18 07:00:00	1.46865	1.48828
	2019-05-18 08:00:00	-0.2762	-0.644064		2019-11-18 08:00:00	1.3846	1.46818
	2019-05-18 09:00:00	-0.638336	-0.937099		2019-11-18 09:00:00	1.02984	1.17595
	2019-05-18 10:00:00	-1.08228	-1.07105		2019-11-18 10:00:00	0.55217	0.584609
	2019-05-18 11:00:00	-1.3643	-1.00979		2019-11-18 11:00:00	-0.0314318	0.118985
	2019-05-18 12:00:00	-0.929218	-0.413219		2019-11-18 12:00:00	-0.494709	-0.421874
	2019-05-18 13:00:00	0.197376	0.957803		2019-11-18 13:00:00	-0.767384	-0.915232
	2019-05-18 14:00:00	1.25465	1.78288		2019-11-18 14:00:00	-1.00509	-1.25724
	2019-05-18 15:00:00	1.70361	2.08935		2019-11-18 15:00:00	-1.23577	-1.42948
	2019-05-18 16:00:00	1.62041	1.4399		2019-11-18 16:00:00	-1.28801	-1.16546
	2019-05-18 17:00:00	1.25314	0.815985		2019-11-18 17:00:00	-0.871158	-0.472556
	2019-05-18 18:00:00	0.773457	0.30882		2019-11-18 18:00:00	0.07193	0.460499
	2019-05-18 19:00:00	0.28889	-0.0512117		2019-11-18 19:00:00	0.989223	1.11376
	2019-05-18 20:00:00	-0.145889	-0.429176		2019-11-18 20:00:00	1.30832	1.33055
	2019-05-18 21:00:00	-0.536158	-0.781291		2019-11-18 21:00:00	1.13324	1.17373
	2019-05-18 22:00:00	-0.98659	-1.00077		2019-11-18 22:00:00	0.770081	0.742252
	2019-05-18 23:00:00	-1.43103	-1.05309		2019-11-18 23:00:00	0.265426	0.252392
	2019-05-19	-1.36301	-0.859557		2019-11-19	-0.272719	-0.182193
	2019-05-19 01:00:00	-0.460635	0.192915		2019-11-19 01:00:00	-0.665039	-0.689439
	2019-05-19 02:00:00	0.753806	1.39105		2019-11-19 02:00:00	-0.94042	-1.07485
	2019-05-19 03:00:00	1.52375	1.89087		2019-11-19 03:00:00	-1.18907	-1.3287
	2019-05-19 04:00:00	1.67167	1.67137		2019-11-19 04:00:00	-1.32519	-1.2315
	2019-05-19 05:00:00	1.41939	0.903911		2019-11-19 05:00:00	-1.06158	-0.690909
	2019-05-19 06:00:00	0.970777	0.378538		2019-11-19 06:00:00	-0.217545	0.229073
	2019-05-19 07:00:00	0.460863	-0.0256756		2019-11-19 07:00:00	0.787307	0.966577
	2019-05-19 08:00:00	-0.0101359	-0.357104		2019-11-19 08:00:00	1.27801	1.30499
	2019-05-19 09:00:00	-0.390805	-0.708247		2019-11-19 09:00:00	1.19826	1.30797
	2019-05-19 10:00:00	-0.756226	-0.981698		2019-11-19 10:00:00	0.892248	1.02675
	2019-05-19 11:00:00	-1.1658	-1.07052		2019-11-19 11:00:00	0.437397	0.5147
	2019-05-19 12:00:00	-1.26104	-0.934681		2019-11-19 12:00:00	-0.111039	0.0524556
	2019-05-19 13:00:00	-0.564662	-0.125237		2019-11-19 13:00:00	-0.530501	-0.456083
	2019-05-19 14:00:00	0.651639	1.19107		2019-11-19 14:00:00	-0.800953	-0.938627
	2019-05-19 15:00:00	1.56865	1.90661		2019-11-19 15:00:00	-1.04966	-1.28174
	2019-05-19 16:00:00	1.82158	1.99594		2019-11-19 16:00:00	-1.27113	-1.38382
	2019-05-19 17:00:00	1.60696	1.33231		2019-11-19 17:00:00	-1.31047	-1.18226
	2019-05-19 18:00:00	1.16113	0.71378		2019-11-19 18:00:00	-0.883927	-0.485728
	2019-05-19 19:00:00	0.633444	0.237426		2019-11-19 19:00:00	0.0386813	0.352459
	2019-05-19 20:00:00	0.134613	-0.119886		2019-11-19 20:00:00	0.886231	1.01303
	2019-05-19 21:00:00	-0.290724	-0.501316		2019-11-19 21:00:00	1.1579	1.23678
	2019-05-19 22:00:00	-0.682651	-0.833701		2019-11-19 22:00:00	1.00298	1.12806
	2019-05-19 23:00:00	-1.12926	-1.01818		2019-11-19 23:00:00	0.669451	0.769525
	2019-05-20	-1.45413	-1.03401		2019-11-20	0.178626	0.297646
	2019-05-20 01:00:00	-1.13822	-0.754641		2019-11-20 01:00:00	-0.339245	-0.142306
	2019-05-20 02:00:00	-0.0692707	0.386475		2019-11-20 02:00:00	-0.722721	-0.628853
	2019-05-20 03:00:00	1.07617	1.39381		2019-11-20 03:00:00	-1.00673	-1.04754
	2019-05-20 04:00:00	1.65869	1.82535		2019-11-20 04:00:00	-1.25081	-1.25494
	2019-05-20 05:00:00	1.66686	1.39758		2019-11-20 05:00:00	-1.36593	-1.24409
	2019-05-20 06:00:00	1.33596	0.7559		2019-11-20 06:00:00	-1.09177	-0.757539
	2019-05-20 07:00:00	0.830696	0.23572		2019-11-20 07:00:00	-0.28512	0.0518542
	2019-05-20 08:00:00	0.291294	-0.12886		2019-11-20 08:00:00	0.63785	0.808763
	2019-05-20 09:00:00	-0.175219	-0.456743		2019-11-20 09:00:00	1.09436	1.19198
	2019-05-20 10:00:00	-0.547632	-0.796269		2019-11-20 10:00:00	1.07139	1.25523
	2019-05-20 11:00:00	-0.905154	-1.01709		2019-11-20 11:00:00	0.823325	1.00564
	2019-05-20 12:00:00	-1.21123	-1.05214		2019-11-20 12:00:00	0.387267	0.523845
	2019-05-20 13:00:00	-1.05486	-0.81055		2019-11-20 13:00:00	-0.132815	0.0774669
	2019-05-20 14:00:00	-0.142655	0.157687		2019-11-20 14:00:00	-0.534888	-0.392655
	2019-05-20 15:00:00	1.03917	1.28335		2019-11-20 15:00:00	-0.830247	-0.86604
	2019-05-20 16:00:00	1.74489	1.86854		2019-11-20 16:00:00	-1.09769	-1.21783
	2019-05-20 17:00:00	1.81912	1.82923		2019-11-20 17:00:00	-1.31868	-1.36874
	2019-05-20 18:00:00	1.50808	1.10784		2019-11-20 18:00:00	-1.3682	-1.20065
	2019-05-20 19:00:00	1.00017	0.549188		2019-11-20 19:00:00	-0.953893	-0.597957
	2019-05-20 20:00:00	0.443265	0.101834		2019-11-20 20:00:00	-0.0501976	0.244493
	2019-05-20 21:00:00	-0.0474647	-0.242737		2019-11-20 21:00:00	0.768938	0.943707
	2019-05-20 22:00:00	-0.459827	-0.610459		2019-11-20 22:00:00	1.05447	1.22441
	2019-05-20 23:00:00	-0.850807	-0.896905		2019-11-20 23:00:00	0.952199	1.17726
	2019-05-21	-1.24298	-1.03334		2019-11-21	0.643536	0.879535
	2019-05-21 01:00:00	-1.37497	-0.993189		2019-11-21 01:00:00	0.15507	0.387904
	2019-05-21 02:00:00	-0.819001	-0.628305		2019-11-21 02:00:00	-0.352167	-0.0490455
	2019-05-21 03:00:00	0.308334	0.531015		2019-11-21 03:00:00	-0.738094	-0.533841
	2019-05-21 04:00:00	1.29184	1.3851		2019-11-21 04:00:00	-1.03455	-0.956295
	2019-05-21 05:00:00	1.68414	1.69554		2019-11-21 05:00:00	-1.27634	-1.21278
	2019-05-21 06:00:00	1.58624	1.16963		2019-11-21 06:00:00	-1.39237	-1.25664
	2019-05-21 07:00:00	1.19112	0.571658		2019-11-21 07:00:00	-1.14571	-0.92319
	2019-05-21 08:00:00	0.641651	0.0881596		2019-11-21 08:00:00	-0.391823	-0.111922
	2019-05-21 09:00:00	0.0976213	-0.258107		2019-11-21 09:00:00	0.489365	0.646459
	2019-05-21 10:00:00	-0.353226	-0.573036		2019-11-21 10:00:00	0.977253	1.13903
	2019-05-21 11:00:00	-0.720011	-0.865092		2019-11-21 11:00:00	1.0374	1.25724
	2019-05-21 12:00:00	-1.03869	-1.02805		2019-11-21 12:00:00	0.831317	1.09513
	2019-05-21 13:00:00	-1.17939	-0.974277		2019-11-21 13:00:00	0.398794	0.606328
	2019-05-21 14:00:00	-0.774123	-0.631618		2019-11-21 14:00:00	-0.10866	0.1447
	2019-05-21 15:00:00	0.243076	0.369542		2019-11-21 15:00:00	-0.5231	-0.302832
	2019-05-21 16:00:00	1.27838	1.36432		2019-11-21 16:00:00	-0.859026	-0.802991
	2019-05-21 17:00:00	1.76203	1.82466		2019-11-21 17:00:00	-1.13967	-1.19978
	2019-05-21 18:00:00	1.70669	1.59471		2019-11-21 18:00:00	-1.36717	-1.36535
	2019-05-21 19:00:00	1.33299	0.905305		2019-11-21 19:00:00	-1.4484	-1.26386
	2019-05-21 20:00:00	0.786658	0.358905		2019-11-21 20:00:00	-1.04841	-0.693871
	2019-05-21 21:00:00	0.234032	-0.0298327		2019-11-21 21:00:00	-0.127442	0.207836
	2019-05-21 22:00:00	-0.228538	-0.369044		2019-11-21 22:00:00	0.723623	0.968558
	2019-05-21 23:00:00	-0.629613	-0.711354		2019-11-21 23:00:00	1.06374	1.33003
	2019-05-22	-1.00192	-0.952473		2019-11-22	1.00634	1.31718
	2019-05-22 01:00:00	-1.28499	-1.0369		2019-11-22 01:00:00	0.695442	1.02697
	2019-05-22 02:00:00	-1.20171	-0.933295		2019-11-22 02:00:00	0.196125	0.523209
	2019-05-22 03:00:00	-0.483516	-0.504625		2019-11-22 03:00:00	-0.310955	0.0582576
	2019-05-22 04:00:00	0.584534	0.579903		2019-11-22 04:00:00	-0.713054	-0.455941
	2019-05-22 05:00:00	1.3636	1.28514		2019-11-22 05:00:00	-1.02526	-0.935342
	2019-05-22 06:00:00	1.59992	1.48867		2019-11-22 06:00:00	-1.27043	-1.2609
	2019-05-22 07:00:00	1.42938	0.876528		2019-11-22 07:00:00	-1.41489	-1.34597
	2019-05-22 08:00:00	0.987895	0.344864		2019-11-22 08:00:00	-1.22151	-1.06669
	2019-05-22 09:00:00	0.425813	-0.0896762		2019-11-22 09:00:00	-0.500839	-0.277951
	2019-05-22 10:00:00	-0.0919581	-0.41234		2019-11-22 10:00:00	0.402525	0.572891
	2019-05-22 11:00:00	-0.521822	-0.706022		2019-11-22 11:00:00	0.969991	1.19466
	2019-05-22 12:00:00	-0.875409	-0.941601		2019-11-22 12:00:00	1.1028	1.33897
	2019-05-22 13:00:00	-1.11501	-1.02522		2019-11-22 13:00:00	0.905008	1.19246
	2019-05-22 14:00:00	-1.06711	-0.88859		2019-11-22 14:00:00	0.459517	0.729657
	2019-05-22 15:00:00	-0.482842	-0.47418		2019-11-22 15:00:00	-0.0525955	0.215622
	2019-05-22 16:00:00	0.513095	0.483542		2019-11-22 16:00:00	-0.501211	-0.239198
	2019-05-22 17:00:00	1.34243	1.3203		2019-11-22 17:00:00	-0.873351	-0.758509
	2019-05-22 18:00:00	1.64074	1.68491		2019-11-22 18:00:00	-1.15351	-1.16783
	2019-05-22 19:00:00	1.50686	1.30169		2019-11-22 19:00:00	-1.40104	-1.39872
	2019-05-22 20:00:00	1.09857	0.673405		2019-11-22 20:00:00	-1.52671	-1.32731
	2019-05-22 21:00:00	0.548443	0.186306		2019-11-22 21:00:00	-1.10882	-0.754694
	2019-05-22 22:00:00	0.0359592	-0.178323		2019-11-22 22:00:00	-0.107744	0.246911
	2019-05-22 23:00:00	-0.390429	-0.507341		2019-11-22 23:00:00	0.818647	1.06986
	2019-05-23	-0.779744	-0.804899		2019-11-23	1.20482	1.476
[truncated: 216 more rows]
